# Supplementary material for: Transferability of the PRS estimates for height and BMI obtained from the European ethnic groups to the Western Russian populations
Source: Front Genet. 2023 Jan 16;14:1086709. doi: 10.3389/fgene.2023.1086709 (PMC9885218; doi:10.3389/fgene.2023.1086709)
Supplement: Supplementary file 1 [file Table2.XLSX]

## Sheet: all_data
ID	clusters	weight	height	age	sex	bmi	ethnicity	source	zscore_BMI_clasters	zscore_height_clasters	PRS_by_claters_height	PRS_by_claters_bmi
100218	1						ESTONIAN	external
100228	1						ESTONIAN	external
100230	1						ESTONIAN	external
100232	1						ESTONIAN	external
100233	2						ESTONIAN	external
100235	1						ESTONIAN	external
100243	1						ESTONIAN	external
100248	1						ESTONIAN	external
100249	1						ESTONIAN	external
100252	1						ESTONIAN	external
100253	1						ESTONIAN	external
100254	1						ESTONIAN	external
100257	1						ESTONIAN	external
100258	1						ESTONIAN	external
100259	1						ESTONIAN	external
100261	1						ESTONIAN	external
100263	1						ESTONIAN	external
100520	1						ESTONIAN	external
100531	1						ESTONIAN	external
100550	1						ESTONIAN	external
100557	2						ESTONIAN	external
100558	1						ESTONIAN	external
1111111	1	72	170	48	M	24.9135	Rus	this study	-0.734554	-1.35285	0.000443647	-0.00017879
1111112	1	100	182	46	M	30.1896	Rus	this study	0.477736	0.460751	0.000130443	-0.000114731
1111113	1	107	180	57	M	33.0247	Rus	this study	1.12916	0.158484	0.000175033	-6.46088e-05
1111114	1	53	158	34	F	21.2306	Rus	this study	-0.847469	-1.26845	0.000146989	-1.46699e-06
1111115	1	50	168	31	F	17.7154	Rus	this study	-1.49596	0.417866	0.000244341	-1.11858e-05
1111116	1	95	184	32	M	28.06	Rus	this study	-0.0115766	0.763018	0.000283306	-0.000519315
1111117	1	100	160	33	F	39.0625	Rus	this study	2.44224	-0.93119	6.37988e-05	0.000264303
1111118	1	92	173	46	M	30.7394	Rus	this study	0.60407	-0.899452	0.00026772	-0.000230257
1111120	1	73	182	29	M	22.0384	Rus	this study	-1.39517	0.460751	0.000285986	-0.000153484
1111121	1	92	182	30	M	27.7744	Rus	this study	-0.0771979	0.460751	0.000216827	-1.68093e-05
1111122	1	83	158	55	F	33.2479	Rus	this study	1.36954	-1.26845	0.000162326	5.84963e-05
1111123	1	90	197	39	M	23.1905	Rus	this study	-1.13045	2.72776	0.000397998	-0.000130929
1111124	1	74	164	52	F	27.5134	Rus	this study	0.311611	-0.256662	0.000361118	-2.81174e-05
1111125	3						Rus	this study
1111125b	3						Rus	this study
1111126	1	90	156	42	F	36.9822	Rus	this study	2.05847	-1.60572	0.000177829	0.00020434
1111127	1	75	164	42	F	27.8852	Rus	this study	0.380203	-0.256662	0.000389047	-0.000324205
1111128	3						Rus	this study
1111129	1	63	162	33	F	24.0055	Rus	this study	-0.335541	-0.593926	6.00596e-05	-0.000337653
1111130	3	93	173	31	M	31.0735	Rus	this study	0.944637	-0.756319	0.000328773	-7.76301e-05
1111131	1						Rus	this study
1111132	3	54	172	30	F	18.2531	Rus	this study	-1.29239	1.28658	0.000358147	-0.000230233
1111134	2	106	177	48	M	33.8345	Rus	this study	1.48103	-0.152337	0.000306871	-0.000243684
1111135	3	75	183	36	M	22.3954	Rus	this study	-1.23477	0.713547	0.000269783	-0.000365061
1111136	3	85	169	25	F	29.7609	Rus	this study	0.783925	0.788362	0.000307064	0.000167774
1111137	1	75	163	35	F	28.2284	Rus	this study	0.443518	-0.425294	0.000459679	-6.69927e-05
1111138	1	99	175	41	M	32.3265	Rus	this study	0.968741	-0.597185	0.00015685	-0.000412653
1111139	1	75	177	29	M	23.9395	Rus	this study	-0.958354	-0.294918	0.000336615	-0.000298227
1111141	3	70	164	23	F	26.0262	Rus	this study	0.110085	-0.0419951	0.000175524	-0.000106368
1111142	1						Rus	this study
1111143	1	97	185	36	M	28.3419	Rus	this study	0.0531811	0.914152	0.000338782	-0.000167971
1111144	3	88	191	33	M	24.1221	Rus	this study	-0.801118	1.88944	0.000410605	-0.00048577
1111145	1	83	178	59	M	26.1962	Rus	this study	-0.43983	-0.143784	0.000482214	6.30196e-05
1111146	1	85	154	43	F	35.8408	Rus	this study	1.84789	-1.94298	0.000188766	0.000306785
1111147	1						Rus	this study
1111148	2	90	182	49	M	27.1706	Rus	this study	-0.158639	0.66637	0.000329997	-0.000161404
1111149	3	65	158	50	F	26.0375	Rus	this study	0.112128	-1.03842	0.00026131	-0.000178904
1111150	2	82	180	26	M	25.3086	Rus	this study	-0.616791	0.338887	0.000470846	-0.000313158
1111151	4	82	180	45	M	25.3086	Rus	this study	-0.48932	0.485078	0.00039123	0.000273816
1111152	1	82	182	28	M	24.7555	Rus	this study	-0.770865	0.460751	0.000373163	-9.29707e-05
1111153	1	57	164	35	F	21.1927	Rus	this study	-0.854448	-0.256662	0.000241529	1.22249e-07
1111154	1	90	174	39	M	29.7265	Rus	this study	0.371335	-0.748319	3.03276e-05	-7.65281e-05
1111155	5						Rus	this study
1111156	6	74	171	56	F		Rus	this study		1.17498
1111157	3	66	182	42	F	19.9251	Rus	this study	-0.99071	2.94729	0.000528429	-0.000205925
1111158	2	88	175	41	M	28.7347	Rus	this study	0.226206	-0.47982	0.000269491	9.77778e-05
1111160	1	63	167	39	F	22.5896	Rus	this study	-0.596759	0.249234	0.000360523	-0.000193215
1111161	1	50	160	36	F	19.5312	Rus	this study	-1.16097	-0.93119	0.000163931	-0.000122494
1111162	1	80	172	35	F	27.0416	Rus	this study	0.224583	1.09239	0.000367621	-4.43765e-05
1111163	3	94	180	56	M	29.0123	Rus	this study	0.426993	0.272587	0.000581334	-0.000155869
1111164	1	79	168	39	F	27.9904	Rus	this study	0.399606	0.417866	0.000145467	-6.72983e-05
1111165	1	64	170	35	F	22.1453	Rus	this study	-0.678711	0.75513	0.000438716	-2.44499e-05
1111166	7	78	178	36	M	24.6181	Rus	this study	-0.477603	0.501809	0.000218158	-0.000575059
1111168	1	52	172	25	F	17.5771	Rus	this study	-1.52148	1.09239	0.000230195	-0.000190954
1111170	3	63	167	37	F	22.5896	Rus	this study	-0.509975	0.456219	0.000420626	0.000125858
1111171	1	82	174	56	F	27.0842	Rus	this study	0.232426	1.42966	0.000243349	0.000407824
1111173	1	64	165	43	F	23.5078	Rus	this study	-0.427355	-0.0880296	0.000462409	-1.02689e-05
1111174	1	87	183	30	M	25.9787	Rus	this study	-0.489807	0.611885	0.000369193	-0.000119804
1111175	1	87	192	51	M	23.6003	Rus	this study	-1.0363	1.97209	0.000295831	4.15037e-05
1111176	1	83	186	28	M	23.9912	Rus	this study	-0.946468	1.06529	0.000334464	7.21271e-05
1111177	1	75	179	49	F	23.4075	Rus	this study	-0.445858	2.27282	0.000361135	2.21271e-05
1111178	1						Rus	this study
1111179	1						Rus	this study
1111180	1	59	164	38	F	21.9363	Rus	this study	-0.717264	-0.256662	0.00026403	-0.000237531
1111181	1	57	168	36	F	20.1956	Rus	this study	-1.03841	0.417866	0.000213766	-8.89976e-05
1111182	1	76	175	35	M	24.8163	Rus	this study	-0.756881	-0.597185	0.000386946	-0.000201345
1111183	1	55	180	27	F	16.9753	Rus	this study	-1.6325	2.44145	0.000358455	0.000153362
1111184	8	75	185	21	M	21.9138	Rus	this study	-1.2997	1.1754	0.000384125	-0.000140444
1111185	1	80	182	45	M	24.1517	Rus	this study	-0.909599	0.460751	0.000328094	-0.000421455
1111186	2						Rus	this study
1111187	9	65	175	26	F	21.2245	Rus	this study	-0.671895	1.48416
1111188	2						Rus	this study
1111189	3	105	190	30	M	29.0859	Rus	this study	0.445459	1.74245	0.000379735	0.000179014
1111190	1	83	193	27	M	22.2825	Rus	this study	-1.33908	2.12322	0.000534778	-0.000247677
1111191	2	127	172	47	M	42.9286	Rus	this study	3.71869	-0.971045	0.000396796	-0.000327778
1111192	1	97	189	33	M	27.1549	Rus	this study	-0.219547	1.51869	0.000437111	1.94377e-05
1111193	1	80	178	22	M	25.2493	Rus	this study	-0.657388	-0.143784	0.000258901	-0.000180318
1111194	1	70	166	45	F	25.4028	Rus	this study	-0.0777554	0.0806024	0.000287806	-0.000148289
1111195	2	93	182	33	M	28.0763	Rus	this study	0.0642101	0.66637	0.000333383	-0.00016076
1111196	10						Rus	this study
1111197	2	87	178	44	M	27.4587	Rus	this study	-0.0877695	0.011404	0.000356359	-0.00032345
1111198	1	83	173	55	M	27.7323	Rus	this study	-0.0868767	-0.899452	0.000155559	0.000282213
1111199	1						Rus	this study
1111200	1	68	175	46	F	22.2041	Rus	this study	-0.667872	1.59829	0.000525033	-9.32763e-05
1111201	1	115	178	23	M	36.2959	Rus	this study	1.88079	-0.143784	0.000236118	-0.000146516
1111202	1	102	187	29	M	29.1687	Rus	this study	0.243164	1.21642	0.000332776	-0.000151773
1111203	1	100	180	53	M	30.8642	Rus	this study	0.632741	0.158484	0.000291281	-4.74939e-05
1111204	1	61	168	44	F	21.6128	Rus	this study	-0.776952	0.417866	0.000317158	-5.94743e-05
1111205	1	64	172	29	F	21.6333	Rus	this study	-0.773169	1.09239	0.000395235	-7.06601e-05
1111206	1	96	178	46	M	30.2992	Rus	this study	0.502922	-0.143784	0.000291032	-4.04034e-05
1111207	11	85	181	25	M	25.9455	Rus	this study	-0.47846	0.726805	0.000641169	-0.000163343
1111208	1						Rus	this study
1111209	2	95	177	50	M	30.3233	Rus	this study	0.617101	-0.152337	0.000226875	2.11696e-05
1111210	1	90	187	43	M	25.7371	Rus	this study	-0.545319	1.21642	0.000433355	9.16259e-05
1111211	1	58	159	45	F	22.9421	Rus	this study	-0.531713	-1.09982	0.000116512	-0.000169071
1111212	1	58	170	25	F	20.0692	Rus	this study	-1.06172	0.75513	0.00023051	-0.000105134
1111213	1	100	167	49	M	35.8564	Rus	this study	1.77981	-1.80625	0.00012998	-0.000164914
1111214	1	54	158	39	F	21.6311	Rus	this study	-0.773569	-1.26845	0.000174934	-9.24205e-05
1111215	2	94	181	47	M	28.6927	Rus	this study	0.215862	0.502628	0.000284638	-0.000106784
1111218	7	78	162	57	F	29.7211	Rus	this study	1.24819	-0.0960256	0.000165783	-0.000366667
1111219	1						Rus	this study
1111220	2	64	169	42	F	22.4082	Rus	this study	-0.634403	0.667517	0.000201982	-5.1462e-05
1111221	1	94	186	29	M	27.1708	Rus	this study	-0.215899	1.06529	0.000454666	-8.90587e-05
1111222	11	90	181	34	M	27.4717	Rus	this study	-0.105291	0.726805	0.000291108	5.03587e-05
1111223	1	71	175	24	F	23.1837	Rus	this study	-0.487152	1.59829	0.000435754	-0.000143949
1111224	1	63	165	43	F	23.1405	Rus	this study	-0.495118	-0.0880296	0.00030675	7.64059e-06
1111225	1	68	169	43	F	23.8087	Rus	this study	-0.371847	0.586498	0.000453077	7.31663e-05
1111226	1						Rus	this study
1111227	3	97	190	52	M	26.8698	Rus	this study	-0.111078	1.74245	0.000383035	-0.000258859
1111228	3	56	168	26	F	19.8413	Rus	this study	-1.00584	0.622291	0.000207494	-0.000174252
1111229	1						Rus	this study
1111230	1	65	170	42	M	22.4913	Rus	this study	-1.29109	-1.35285	0.000326357	-0.000303851
1111231	1	62	165	57	F	22.7732	Rus	this study	-0.562881	-0.0880296	0.000222502	-0.000236614
1111232	1	60	169	40	F	21.0077	Rus	this study	-0.888591	0.586498	0.000310788	-0.000467543
1111233	1						Rus	this study
1111234	2	90	181	44	M	27.4717	Rus	this study	-0.0845622	0.502628	0.000359366	-0.000271696
1111235	2	101	190	23	M	27.9778	Rus	this study	0.0399786	1.9763	0.000506326	-5.66082e-05
1111236	1	84	170	39	F	29.0657	Rus	this study	0.597997	0.75513	0.00042864	0.000199939
1111237	1	87	170	42	F	30.1038	Rus	this study	0.789504	0.75513	0.000392538	-3.57579e-05
1111238	1	94	180	42	M	29.0123	Rus	this study	0.20724	0.158484	0.000353541	0.000148411
1111240	1	52	165	34	F	19.1001	Rus	this study	-1.24051	-0.0880296	0.000392191	0.000216626
1111241	1	89	179	39	M	27.7769	Rus	this study	-0.0766264	0.0073498	0.000283041	-0.000147127
1111242	4	62	165	35	F	22.7732	Rus	this study	-0.505659	0.360768	0.00043108	-0.000142826
1111244	1	83	174	35	M	27.4145	Rus	this study	-0.159908	-0.748319	0.000246095	-0.000517237
1111246	1						Rus	this study
1111247	11	58	165	31	F	21.3039	Rus	this study	-0.696132	0.572037	0.000383861	0.00016406
1111249	11						Rus	this study
1111250	5						Rus	this study
1111251	1	89	182	58	M	26.8687	Rus	this study	-0.285298	0.460751	0.00028276	-0.000303973
1111252	3	50	168	31	F	17.7154	Rus	this study	-1.3894	0.622291	0.000331076	-0.000273477
1111253	2	71	159	40	F	28.0843	Rus	this study	0.38727	-1.00736	0.000253816	-0.000148538
1111254	2						Rus	this study
1111255	2	60	164	53	F	22.3081	Rus	this study	-0.652408	-0.169922	0.000412719	4.39181e-05
1111256	1	67	175	46	F	21.8776	Rus	this study	-0.728111	1.59829	0.000338567	9.73716e-05
1111257	2	73	171	36	F	24.9649	Rus	this study	-0.1742	1.00249	0.000458143	3.55556e-05
1111258	1	126	190	46	M	34.903	Rus	this study	1.56075	1.66982	0.000607743	6.68704e-05
1111259	1	110	185	40	M	32.1402	Rus	this study	0.925939	0.914152	0.000342158	-0.00034022
1111260	2	76	172	35	F	25.6896	Rus	this study	-0.0437739	1.16998	0.00043515	-0.000286374
1111261	1	82	175	35	M	26.7755	Rus	this study	-0.306719	-0.597185	0.000379004	-0.000154645
1111262	1	49	160	27	F	19.1406	Rus	this study	-1.23303	-0.93119	0.000241578	-7.27384e-05
1111263	1	98	180	50	M	30.2469	Rus	this study	0.490907	0.158484	0.000137674	-0.000135452
1111264	1	84	165	49	F	30.854	Rus	this study	0.927901	-0.0880296	0.000235903	-7.50611e-05
1111265	2	65	160	24	F	25.3906	Rus	this study	-0.0975807	-0.839874	0.000165197	0.000184561
1111267	2	85	170	29	M	29.4118	Rus	this study	0.392803	-1.29853	0.00036072	-8.69006e-05
1111268	9	75	165	45	F	27.5482	Rus	this study	0.691418	0.0086793
1111269	1	61	168	34	F	21.6128	Rus	this study	-0.776952	0.417866	0.000446178	-0.000164853
1111270	1						Rus	this study
1111271	1	94	182	36	M	28.3782	Rus	this study	0.0615355	0.460751	0.000436449	0.000266809
1111272	1	105	180	40	M	32.4074	Rus	this study	0.987324	0.158484	0.000232495	9.73105e-05
1111273	3	69	169	53	F	24.1588	Rus	this study	-0.226837	0.788362	0.000253884	-0.00019103
1111274	2	0	175	30	F		Rus	this study		1.67244	0.000516287
1111275	1	36	178	36	M		Rus	this study		-0.143784	0.000225579
1111276	3	92	162	39	F	35.0556	Rus	this study	1.73925	-0.374138	0.00032604	-0.000145626
1111277	1	105	173	39	F	35.083	Rus	this study	1.70809	1.26103	0.000325695	2.76895e-05
1111278	1						Rus	this study
1111279	11	90	180	26	M	27.7778	Rus	this study	-0.0304504	0.577774	0.000378847	5.45911e-05
1111280	1	68	164	50	F	25.2826	Rus	this study	-0.0999389	-0.256662	0.000288038	-3.41687e-05
1111281	1	73	162	42	F	27.8159	Rus	this study	0.367417	-0.593926	0.000358206	1.27139e-05
1111282	1	64	178	42	F	20.1995	Rus	this study	-1.03769	2.10419	0.000474272	-2.13325e-05
1111283	1	61	170	32	F	21.1073	Rus	this study	-0.870217	0.75513	0.000388071	-0.000623166
1111284	1	65	160	52	F	25.3906	Rus	this study	-0.0800044	-0.93119	8.10887e-05	4.45599e-05
1111285	1	106	176	26	M	34.22	Rus	this study	1.40381	-0.446051	0.000463518	0.000232885
1111286	1	90	182	51	M	27.1706	Rus	this study	-0.215931	0.460751	0.000407065	-0.000134902
1111287	1	96	173	27	F	32.0759	Rus	this study	1.15333	1.26103	0.000425546	-5.50733e-05
1111288	1	107	197	30	M	27.5709	Rus	this study	-0.123956	2.72776	0.00041312	0.000196699
1111289	3						Rus	this study
1111290	2	100	175	38	M	32.6531	Rus	this study	1.19034	-0.47982	0.000204922	0.000119064
1111291	12						Rus	this study
1111292	1	110	178	42	M	34.7178	Rus	this study	1.51819	-0.143784	0.000218713	0.000329523
1111293	1						Rus	this study
1111294	1						Rus	this study
1111295	3	83	174	28	M	27.4145	Rus	this study	0.0257031	-0.609332	0.000226109	-0.000517829
1111296	3	62	170	30	M	21.4533	Rus	this study	-1.47137	-1.19728	-3.86731e-05	-0.000348837
1111297	1						Rus	this study
1111298	1	87	178	21	M	27.4587	Rus	this study	-0.149752	-0.143784	0.00045546	-0.000259719
1111299	1	129	199	36	M	32.5749	Rus	this study	1.02582	3.03002	0.000424553	0.000203851
1111300	1	111	168	59	F	39.3282	Rus	this study	2.49127	0.417866	0.000295103	1.99878e-05
1111301	9	65	165	37	F	23.8751	Rus	this study	-0.100454	0.0086793
1111302	1						Rus	this study
1111303	3						Rus	this study
1111304	1	72	174	29	M	23.7812	Rus	this study	-0.994719	-0.748319	0.000241396	-0.000168643
1111305	7	90	160	36	F	35.1562	Rus	this study	2.45711	-0.391888	0.000232761	-1.39671e-05
1111306	1	82	172	44	F	27.7177	Rus	this study	0.349302	1.09239	0.000246889	2.6956e-05
1111307	3	70	172	34	M	23.6614	Rus	this study	-0.916819	-0.903305	0.000376951	-0.000491196
1111308	1	60	165	34	F	22.0386	Rus	this study	-0.698406	-0.0880296	0.000172005	-0.000140159
1111309	11	47	164	42	F	17.4747	Rus	this study	-1.38157	0.392626	0.000624421	-0.000536442
1111310	1	88	180	47	M	27.1605	Rus	this study	-0.218261	0.158484	0.000222353	-0.000203362
1111311	3	98	179	47	M	30.5858	Rus	this study	0.82215	0.125601	0.000271708	-0.000139424
1111312	11						Rus	this study
1111313	1	95	190	43	M	26.3158	Rus	this study	-0.412349	1.66982	0.00043314	-8.06846e-06
1111314	1	48	160	39	F	18.75	Rus	this study	-1.3051	-0.93119	0.00017955	4.64548e-06
1111315	3	58	161	32	F	22.3757	Rus	this study	-0.548564	-0.54021	5.44345e-05	-0.000393245
1111316	1	93	185	34	M	27.1731	Rus	this study	-0.21536	0.914152	0.000424057	1.10024e-05
1111317	1	80	153	46	F	34.1749	Rus	this study	1.54055	-2.11161	0.000190321	7.63447e-05
1111318	1	105	186	35	M	30.3503	Rus	this study	0.514669	1.06529	0.000317952	3.31296e-05
1111319	2	72	180	36	M	22.2222	Rus	this study	-1.37622	0.338887	0.000297142	-0.000148655
1111320	1	105	185	34	M	30.6793	Rus	this study	0.590263	0.914152	0.000211069	-3.72249e-05
1111321	1	61	167	33	F	21.8724	Rus	this study	-0.729058	0.249234	0.000437756	-0.000150306
1111322	1	71	160	38	F	27.7344	Rus	this study	0.352381	-0.93119	0.000304418	-0.000226528
1111323	1						Rus	this study
1111324	1						Rus	this study
1111325	1	110	182	43	M	33.2085	Rus	this study	1.1714	0.460751	0.000436433	-0.000208985
1111326	1						Rus	this study
1111327	11	80	172	42	M	27.0416	Rus	this study	-0.210441	-0.614475	0.000479273	-0.000141894
1111328	1	54	169	29	F	18.9069	Rus	this study	-1.27615	0.586498	0.000374636	0.000161614
1111330	11						Rus	this study
1111331	3						Rus	this study
1111332	3						Rus	this study
1111333	2	62	162	59	F	23.6244	Rus	this study	-0.415482	-0.504898	0.000275884	-0.000281988
1111334	1						Rus	this study
1111335	1	64	167	30	M	22.9481	Rus	this study	-1.18614	-1.80625	6.7687e-05	-0.000234597
1111336	11	77	168	34	M	27.2817	Rus	this study	-0.151734	-1.2106	-7.36906e-05	2.10904e-05
1111337	1	105	173	44	M	35.083	Rus	this study	1.6021	-0.899452	0.000277498	0.000321516
1111338	1	92	175	38	F	30.0408	Rus	this study	0.777883	1.59829	0.000322882	-7.29218e-05
1111339	1	98	176	42	M	31.6374	Rus	this study	0.810399	-0.446051	0.000397667	-0.000312836
1111340	1						Rus	this study
1111341	3	95	170	40	F	32.872	Rus	this study	1.34525	0.954434	0.000399862	-0.000194297
1111342	9	90	181	38	M	27.4717	Rus	this study	-0.180617	0.88473
1111343	3	81	187	40	M	23.1634	Rus	this study	-1.0419	1.30149	0.000427226	-0.000288151
1111344	1	100	178	53	M	31.5617	Rus	this study	0.792999	-0.143784	0.000474355	-2.62836e-05
1111345	1	80	180	27	M	24.6914	Rus	this study	-0.785595	0.158484	0.000342505	-0.000295355
1111346	1	55	160	45	F	21.4844	Rus	this study	-0.800646	-0.93119	0.000184282	-0.00017176
1111347	1						Rus	this study
1111348	1	75	159	30	F	29.6665	Rus	this study	0.708836	-1.09982	0.000140007	7.27384e-05
1111349	1	110	195	24	M	28.9283	Rus	this study	0.187937	2.42549	0.000444772	0.00027824
1111350	1	115	190	47	M	31.856	Rus	this study	0.860617	1.66982	0.000467852	-0.000301956
1111351	2	80	180	29	M	24.6914	Rus	this study	-0.768676	0.338887	0.000224529	4.17544e-05
1111352	1	84	180	31	M	25.9259	Rus	this study	-0.501928	0.158484	0.000293068	-0.000418215
1111353	1	90	176	31	M	29.0548	Rus	this study	0.216984	-0.446051	0.000443597	-0.000196333
1111354	1	68	168	55	F	24.093	Rus	this study	-0.319401	0.417866	0.000475546	-0.000199328
1111355	1	110	176	37	M	35.5114	Rus	this study	1.70052	-0.446051	0.000188584	0.000136186
1111356	1	70	164	44	F	26.0262	Rus	this study	0.0372445	-0.256662	0.000312508	-0.000117543
1111357	3	80	164	38	F	29.7442	Rus	this study	0.780919	-0.0419951	0.000240358	-0.000231174
1111358	1	67	173	33	M	22.3863	Rus	this study	-1.31523	-0.899452	0.000175877	1.75428e-05
1111359	12	66	153	59	F	28.1943	Rus	this study	0.644971	-1.46726
1111360	1	60	165	29	F	22.0386	Rus	this study	-0.698406	-0.0880296	0.000272105	-0.000263631
1111361	2	56	171	28	F	19.1512	Rus	this study	-1.22064	1.00249	0.00034782	-6.78363e-05
1111362	1	90	176	52	M	29.0548	Rus	this study	0.216984	-0.446051	0.000432859	-7.27384e-05
1111364	1	91	164	46	F	33.834	Rus	this study	1.47767	-0.256662	7.65056e-05	1.00244e-05
1111365	1	74	168	35	M	26.2188	Rus	this study	-0.434629	-1.65512	0.000265255	0.000158557
1111366	12						Rus	this study
1111367	1	92	164	35	F	34.2058	Rus	this study	1.54626	-0.256662	0.000378127	-0.000142359
1111368	8	104	167	41	F	37.2907	Rus	this study	2.22393	0.617943	0.00024458	-0.000190814
1111369	1	69	158	53	F	27.6398	Rus	this study	0.334933	-1.26845	0.00025048	-0.000286125
1111370	1	78	164	47	M	29.0006	Rus	this study	0.20454	-2.25966	0.00012457	6.06968e-05
1111371	3	70	166	43	F	25.4028	Rus	this study	-0.00238552	0.290148	0.00018386	-9.47951e-05
1111372	1	49	164	42	F	18.2183	Rus	this study	-1.40318	-0.256662	0.00019866	0.000269866
1111373	1						Rus	this study
1111374	2	80	181	47	M	24.4193	Rus	this study	-0.835623	0.502628	0.000450132	-0.000531462
1111376	1	105	187	48	M	30.0266	Rus	this study	0.440284	1.21642	0.000277019	-7.85452e-05
1111377	1						Rus	this study
1111379	9	60	170	35	F	20.7612	Rus	this study	-0.771765	0.74642
1111380	3						Rus	this study
1111381	3						Rus	this study
1111382	13						Rus	this study
1111383	1	84	176	44	M	27.1178	Rus	this study	-0.228078	-0.446051	0.000283422	0.000217665
1111384	2	74	173	27	M	24.7252	Rus	this study	-0.760354	-0.807303	0.00023667	-0.000555029
1111385	1						Rus	this study
1111386	1	77	164	51	F	28.6288	Rus	this study	0.517387	-0.256662	0.000264047	-0.000146088
1111387	1	86.5	174	50	M	28.5705	Rus	this study	0.105713	-0.748319	0.000323395	-0.000258007
1111388	1	112	176	41	F	36.157	Rus	this study	1.90623	1.76692	0.000504947	-4.43765e-05
1111389	1						Rus	this study
1111390	1						Rus	this study
1111391	4	90	186	26	M	26.0146	Rus	this study	-0.318787	1.5208	0.000287109	-7.86227e-05
1111392	2	51	165	36	F	18.7328	Rus	this study	-1.29595	-0.00243442	0.000365081	1.26901e-05
1111393	8	80	175	27	M	26.1224	Rus	this study	-0.164248	-0.512673	0.00051484	-9.80271e-05
1111394	4	58	164	27	F	21.5645	Rus	this study	-0.747422	0.196273	0.000519712	0.000112339
1111395	2	78	172	35	M	26.3656	Rus	this study	-0.35672	-0.971045	0.000246878	-0.000147602
1111396	4	56	167	26	F	20.0796	Rus	this study	-1.04445	0.689759	0.000533496	-0.000241033
1111397	2	122	178	49	M	38.5052	Rus	this study	2.6303	0.011404	0.00014967	-0.000346667
1111398	4						Rus	this study
1111399	1	60	176	23	F	19.3698	Rus	this study	-1.19075	1.76692	0.000335192	-0.000337469
1111400	1	88	165	54	F	32.3232	Rus	this study	1.19895	-0.0880296	0.000319954	7.65281e-05
1111401	1	76	178	55	M	23.9869	Rus	this study	-0.947465	-0.143784	0.000174107	-0.00026467
1111402	3						Rus	this study
1111403	1						Rus	this study
1111404	1	105	162	55	F	40.0091	Rus	this study	2.61688	-0.593926	0.000199421	8.77751e-05
1111405	1	103	176	55	F	33.2515	Rus	this study	1.37021	1.76692	0.000251092	-0.000324572
1111406	1	115	178	54	M	36.2959	Rus	this study	1.88079	-0.143784	0.000200811	6.47922e-05
1111407	1	70	161	51	F	27.0051	Rus	this study	0.217847	-0.762558	0.000310043	-2.49389e-05
1111408	1	92	182	54	M	27.7744	Rus	this study	-0.0771979	0.460751	0.000182445	-0.000124633
1111409	1	62	164	37	F	23.0518	Rus	this study	-0.511489	-0.256662	0.000393117	-0.000228056
1111410	1	87	172	42	M	29.4078	Rus	this study	0.298101	-1.05059	0.000252763	5.69071e-05
1111411	9						Rus	this study
1111412	14	69	164	36	F		Rus	this study		1.35613
1111413	2	79	162	57	F	30.1021	Rus	this study	0.75046	-0.504898	0.000198497	-0.000213977
1111414	3	85	176	57	M	27.4406	Rus	this study	0.0322692	-0.315359	0.000195205	-0.00044031
1111415	3	60	156	39	F	24.6548	Rus	this study	-0.137342	-1.37057	0.000104761	-0.00033948
1111416	9						Rus	this study
1111417	2	72	172	37	M	24.3375	Rus	this study	-0.85575	-0.971045	0.000234341	-0.000251345
1111418	1	105	191	43	M	28.7821	Rus	this study	0.154338	1.82095	0.000455576	-8.90587e-05
1111419	10	58	151	57	F	25.4375	Rus	this study	-0.283817	-1.89388
1111420	1	80	179	53	M	24.968	Rus	this study	-0.722029	0.0073498	0.000238236	-0.000499694
1111421	1	107	182	60	M	32.3029	Rus	this study	0.963303	0.460751	0.00049818	4.39487e-05
1111422	1	69	169	45	F	24.1588	Rus	this study	-0.307253	0.586498	0.000477565	7.62225e-05
1111423	1	180	170	58	M		Rus	this study		-1.35285	0.000320285
1111424	1	64	162	48	F	24.3865	Rus	this study	-0.265245	-0.593926	0.000360821	-0.000107029
1111426	1	80	158	47	F	32.0461	Rus	this study	1.14783	-1.26845	0.000276125	0.000123533
1111427S2	11						Rus	this study
1111428	3						Rus	this study
1111430	1	80	176	41	M	25.8264	Rus	this study	-0.524785	-0.446051	0.000326125	-4.57824e-05
1111431	1						Rus	this study
1111432	1	114	179	57	M	35.5794	Rus	this study	1.71616	0.0073498	0.000144209	-6.08802e-05
1111433	1	73	165	34	F	26.8136	Rus	this study	0.18251	-0.0880296	0.00038094	-0.000124694
1111434	1	49	158	29	F	19.6283	Rus	this study	-1.14307	-1.26845	0.000219375	-0.000142421
1111435	1	75	169	32	M	26.2596	Rus	this study	-0.425263	-1.50399	0.000263187	-5.26284e-05
1111436	3	76	176	58	M	24.5351	Rus	this study	-0.697404	-0.315359	0.000330715	-0.00029103
1111438	1	64	170	50	F	22.1453	Rus	this study	-0.678711	0.75513	0.000374586	-0.000302384
1111439	1	86	173	33	M	28.7347	Rus	this study	0.143439	-0.899452	0.000178855	3.99756e-05
1111440	1	75	186	32	M	21.6788	Rus	this study	-1.47779	1.06529	0.000413997	1.66259e-05
1111441	1	110	178	53	M	34.7178	Rus	this study	1.51819	-0.143784	0.000221939	0.000137836
1111442	2	77	168	49	F	27.2817	Rus	this study	0.24281	0.500029	0.000208209	-0.000228596
1111443	1	95	180	51	M	29.321	Rus	this study	0.278157	0.158484	0.0003363	3.66748e-06
1111444	2						Rus	this study
1111445	2	100	168	44	F	35.4308	Rus	this study	1.7096	0.500029	0.000346019	-0.000273801
1111447	10	80	164	37	F	29.7442	Rus	this study	0.396343	0.0260626
1111448	1	62	164	46	F	23.0518	Rus	this study	-0.511489	-0.256662	0.000244077	-0.000260819
1111449	1	76	178	43	M	23.9869	Rus	this study	-0.947465	-0.143784	0.000250215	6.52812e-05
1111450	2	71	167	55	M	25.4581	Rus	this study	-0.580024	-1.78975	0.000112455	-0.000282222
1111451	2	63	163	60	F	23.7118	Rus	this study	-0.399751	-0.33741	0.000410126	-0.00034924
1111452	1	85	164	60	F	31.6032	Rus	this study	1.06612	-0.256662	0.000370351	0.000122249
1111453	2	82	176	47	M	26.4721	Rus	this study	-0.330514	-0.316079	0.000160142	0.000169766
1111455	1	110	174	59	M	36.3324	Rus	this study	1.88917	-0.748319	0.000394805	3.05623e-06
1111456	1	65	165	37	F	23.8751	Rus	this study	-0.359592	-0.0880296	0.000143299	-6.14914e-05
1111457	1	67	164	56	F	24.9108	Rus	this study	-0.168531	-0.256662	6.3501e-05	-0.000164364
1111458	1	105	166	50	F	38.1042	Rus	this study	2.26546	0.0806024	0.000345119	1.88264e-05
1111459	1	75	184	50	M	22.1526	Rus	this study	-1.36892	0.763018	0.00046494	-0.00055599
1111460	1	129	182	52	M	38.9446	Rus	this study	2.48937	0.460751	0.000384298	0.000174694
1111461	1	103	172	44	F	34.8161	Rus	this study	1.65885	1.09239	0.000499454	-0.000178606
1111462	1						Rus	this study
1111463	1	68	170	57	F	23.5294	Rus	this study	-0.423369	0.75513	0.000574967	-0.000236064
1111464	1	72	182	50	F	21.7365	Rus	this study	-0.754132	2.77871	0.000536681	2.26161e-05
1111465	2						Rus	this study
1111466	1						Rus	this study
1111470	1	96	180	56	M	29.6296	Rus	this study	0.349073	0.158484	0.000242191	-0.000205379
1111471	2	97	173	44	M	32.41	Rus	this study	1.13054	-0.807303	0.000133019	4.50292e-06
1111472	3	66	167	45	F	23.6652	Rus	this study	-0.315891	0.456219	0.000382726	-8.17829e-05
1111473	1	94	186	47	M	27.1708	Rus	this study	-0.215899	1.06529	0.000282048	-0.000310636
1111474	1	94	184	39	M	27.7647	Rus	this study	-0.0794435	0.763018	0.000392455	-3.27628e-05
1111477	1						Rus	this study
1111479	7	59	160	47	F	23.0469	Rus	this study	-0.236331	-0.391888	0.000173276	-0.000205164
1111481	1	111	184	36	M	32.7859	Rus	this study	1.07429	0.763018	0.000495003	-0.000131663
1111482	3	73	168	39	F	25.8645	Rus	this study	0.0809171	0.622291	0.000437917	0.000351717
1111483	1						Rus	this study
1111484	3	125	183	47	M	37.3257	Rus	this study	2.51478	0.713547	0.000182743	0.000160908
1111485	1	74	165	31	F	27.1809	Rus	this study	0.250273	-0.0880296	0.00031499	-0.000381174
1111486	1						Rus	this study
1111487	2	64	165	43	F	23.5078	Rus	this study	-0.436477	-0.00243442	0.000135382	-0.000419708
1111488	1	71	180	34	F	21.9136	Rus	this study	-0.721465	2.44145	0.000462492	-0.000211919
1111489	1						Rus	this study
1111491	1						Rus	this study
1111494	1	64	172	54	F	21.6333	Rus	this study	-0.773169	1.09239	0.000328475	-5.89242e-05
1111495	1						Rus	this study
1111496	1	67	166	52	F	24.3141	Rus	this study	-0.278602	0.0806024	0.000211019	-0.000307763
1111497	1	90	182	57	M	27.1706	Rus	this study	-0.215931	0.460751	0.000472667	-0.000118582
1111498	3	78	154	55	F	32.8892	Rus	this study	1.34836	-1.70271	0.000315899	-1.99336e-06
1111499	3						Rus	this study
1111503	1	52	168	30	F	18.424	Rus	this study	-1.36523	0.417866	0.000198511	-0.000168032
1111504	3						Rus	this study
1111505	3	64	165	44	F	23.5078	Rus	this study	-0.344297	0.124076	0.000133792	-0.000333998
1111508	1						Rus	this study
1111513	2						Rus	this study
1111514	1	62	167	50	F	22.231	Rus	this study	-0.662908	0.249234	0.000311896	-6.94377e-05
1111517	2	96	182	45	F	28.982	Rus	this study	0.548847	2.84486	0.000523703	4.97076e-05
1111518	9						Rus	this study
1111519	15	53	158	56	M		Rus	this study		-1.9346
1111520	1	91	164	42	F	33.834	Rus	this study	1.47767	-0.256662	0.000265983	8.89364e-05
1111521	1	64	160	49	F	25	Rus	this study	-0.152069	-0.93119	0.000288997	0.000160391
1111522	1	75	176	49	M	24.2123	Rus	this study	-0.89567	-0.446051	0.000374917	-0.000364914
1111523	2						Rus	this study
1111524	1						Rus	this study
1111525	2	80	158	46	F	32.0461	Rus	this study	1.10037	-1.17485	0.000188057	0.000218772
1111526	1	86	178	41	M	27.143	Rus	this study	-0.222272	-0.143784	0.000337955	-0.000366748
1111527	1	68	169	31	F	23.8087	Rus	this study	-0.371847	0.586498	0.000519904	-0.000188875
1111528	3	92	186	26	M	26.5927	Rus	this study	-0.180678	1.15451	0.000379563	-0.000476689
1111530	13						Rus	this study
1111531	1	98	175	54	F	32	Rus	this study	1.13932	1.59829	0.000715768	-0.000329156
1111532	1						Rus	this study
1111533	2	59	165	28	F	21.6713	Rus	this study	-0.767044	-0.00243442	0.000537925	-5.80702e-05
1111534	1	107	190	34	M	29.6399	Rus	this study	0.351431	1.66982	0.00050637	0.000243399
1111535	2	100	195	49	M	26.2985	Rus	this study	-0.373234	2.79501	0.000329187	-7.27485e-05
1111536	1	76	172	45	F	25.6896	Rus	this study	-0.0248553	1.09239	0.000436135	8.14181e-05
1111537	3	64	168	34	F	22.6757	Rus	this study	-0.494425	0.622291	0.00034823	-0.000397176
1111538	3						Rus	this study
1111539	1	68	176	35	M	21.9525	Rus	this study	-1.41491	-0.446051	0.000192124	-0.000274694
1111540	1	93	178	52	M	29.3524	Rus	this study	0.285364	-0.143784	0.000409447	-0.0001272
1111542	1						Rus	this study
1111544	1	64	163	43	F	24.0882	Rus	this study	-0.320277	-0.425294	0.000276853	-7.27384e-06
1111546	16						Rus	this study
1111547	16						Rus	this study
1111548	16						Rus	this study
1111549	1	89	183	42	M	26.5759	Rus	this study	-0.352585	0.611885	0.000428673	-0.000252017
1111550	1	55	160	50	F	21.4844	Rus	this study	-0.800646	-0.93119	0.00038597	-0.000198472
1111551	1	95	170	50	M	32.872	Rus	this study	1.09407	-1.35285	0.000283984	-3.30685e-05
1111552	1						Rus	this study
1111553	3	63	159	46	F	24.9199	Rus	this study	-0.0895167	-0.872353	0.000418288	7.43079e-05
1111554	2	100	170	58	F	34.6021	Rus	this study	1.56043	0.835005	0.000313247	-0.000101111
1111555	1	75	173	43	F	25.0593	Rus	this study	-0.141127	1.26103	0.000463716	-0.000308802
1111556	1						Rus	this study
1111559	3	72	165	33	F	26.4463	Rus	this study	0.185884	0.124076	0.000365246	-0.000178848
1111560	3						Rus	this study
1111561	1	72	184	30	M	21.2665	Rus	this study	-1.57252	0.763018	0.000350017	7.68337e-05
1111564	2	55	176	36	F	17.7557	Rus	this study	-1.47182	1.83993	0.000279419	-0.000457193
1111565	2						Rus	this study
1111566	2	68	162	56	F	25.9107	Rus	this study	-0.00397316	-0.504898	0.00025664	-0.000365789
1111567	1	94	178	45	M	29.668	Rus	this study	0.357883	-0.143784	0.00024224	-5.33007e-05
1111568	1	54	158	46	F	21.6311	Rus	this study	-0.773569	-1.26845	0.000192075	-1.34474e-06
1111570	3	80	182	57	M	24.1517	Rus	this study	-0.793703	0.56656	0.000489687	-0.000235825
1111571	1						Rus	this study
1111573	1	50	159	37	F	19.7777	Rus	this study	-1.1155	-1.09982	0.000168001	-0.000415648
1111574	2	80	174	45	F	26.4236	Rus	this study	0.0883432	1.50496	0.000311497	5.43275e-05
1111576	12						Rus	this study
1111578	1	86	174	41	M	28.4053	Rus	this study	0.0677674	-0.748319	0.000251423	3.36797e-05
1111579	1						Rus	this study
1111581	2						Rus	this study
1111582	1	74	179	40	M	23.0954	Rus	this study	-1.1523	0.0073498	0.000358157	5.69071e-05
1111583	11	49	164	26	F	18.2183	Rus	this study	-1.24847	0.392626	0.000604425	0.000171808
1111584	1	90	190	29	M	24.9307	Rus	this study	-0.73059	1.66982	0.000262938	8.86919e-05
1111585	1	74	184	30	M	21.8573	Rus	this study	-1.43678	0.763018	0.000411615	3.29462e-05
1111586	1						Rus	this study
1111587	1						Rus	this study
1111588	1	62.5	174	39	F	20.6434	Rus	this study	-0.95579	1.42966	0.000361549	-6.42421e-05
1111590	1	70	168	55	F	24.8016	Rus	this study	-0.188673	0.417866	0.000414494	-0.000252689
1111591	1	80	180	51	M	24.6914	Rus	this study	-0.785595	0.158484	0.000287541	-0.00027121
1111592	1						Rus	this study
1111593	1	96	186	39	M	27.7489	Rus	this study	-0.0830687	1.06529	0.000422981	-0.000316748
1111594	1	60	160	34	F	23.4375	Rus	this study	-0.440325	-0.93119	0.000187227	-0.000158007
1111606	13						Rus	this study
1111609	3						Rus	this study
1111610	1						Rus	this study
1111611	1	95	181	47	M	28.9979	Rus	this study	0.203919	0.309617	0.000313964	1.77873e-05
1111612	1	58	160	44	F	22.6562	Rus	this study	-0.584454	-0.93119	0.000303557	0.000104218
1111613	1	107	186	43	M	30.9284	Rus	this study	0.647499	1.06529	0.000444341	-0.000207457
1111614	1	79	168	43	F	27.9904	Rus	this study	0.399606	0.417866	0.000205013	-0.000249083
1111615	1	89	180	45	M	27.4691	Rus	this study	-0.147344	0.158484	0.000356535	0.000259902
1111616	1						Rus	this study
1111618	1						Rus	this study
1111619	1	104	181	42	M	31.7451	Rus	this study	0.835137	0.309617	0.000480625	0.000273044
1111620	1	69	160	40	F	26.9531	Rus	this study	0.208252	-0.93119	0.000218183	-5.25672e-05
1111621	1						Rus	this study
1111622	1	110	185	48	M	32.1402	Rus	this study	0.925939	0.914152	0.000370268	-1.40587e-06
1111623	1						Rus	this study
1111624	1	103	167	38	F	36.9321	Rus	this study	2.04922	0.249234	0.000264593	9.92665e-05
1111625	1	70	172	43	F	23.6614	Rus	this study	-0.399012	1.09239	0.000388865	-0.000149817
1111626	1						Rus	this study
1111629	1	70	170	27	F	24.2215	Rus	this study	-0.295698	0.75513	0.000442257	0.000247494
1111630	1						Rus	this study
1111631	2						Rus	this study
1111632	1	97	181	58	M	29.6084	Rus	this study	0.34419	0.309617	0.00028094	-8.11125e-05
1111634	1	78	172	44	F	26.3656	Rus	this study	0.0998637	1.09239	0.000474504	-5.18949e-05
1111635	1						Rus	this study
1111645	1						Rus	this study
1111663	2						Rus	this study
1111666	2	100	183	40	M	29.8606	Rus	this study	0.503229	0.830111	0.000356723	-0.000367485
1111667	15	95	182	43	M		Rus	this study		0.967302
1111669	3						Rus	this study
1111669S3	15						Rus	this study
1111685	2						Rus	this study
1111691	2						Rus	this study
1111700	11	64	161	30	F	24.6904	Rus	this study	-0.0899494	-0.14561	0.000416119	-0.000361047
1111701	1	88	182	55	M	26.5668	Rus	this study	-0.354665	0.460751	0.000384629	-0.000143826
1111702	1	61	170	31	F	21.1073	Rus	this study	-0.870217	0.75513	0.000451059	-7.54279e-05
1111703	1	84.5	167	51	F	30.2987	Rus	this study	0.825455	0.249234	0.000305179	-5.99022e-05
1111704	2	99	187	52	M	28.3108	Rus	this study	0.121903	1.48508	0.000397886	-6.77778e-05
1111706	11	84	170	47	M	29.0657	Rus	this study	0.284467	-0.912538	0.000320361	-0.000191463
1111708	1						Rus	this study
1111709	1	52	164	43	F	19.3337	Rus	this study	-1.19741	-0.256662	0.000366562	-0.000394132
1111710	1						Rus	this study
1111715	1	60	163	45	F	22.5827	Rus	this study	-0.598021	-0.425294	0.00024272	-0.000290342
1111719	11	75	175	30	M	24.4898	Rus	this study	-0.834386	-0.167382	0.0003838	-2.79053e-05
1111733	1						Rus	this study
1111759	3	48	156	24	F	19.7239	Rus	this study	-1.02702	-1.37057	0.000376315	-0.000319491
1111760	1						Rus	this study
1111761	3						Rus	this study
1111762	1						Rus	this study
1111763	1						Rus	this study
1111774	3						Rus	this study
1111782	1	68	170	40	F	23.5294	Rus	this study	-0.423369	0.75513	0.000444623	-0.000245599
1111783	1						Rus	this study
1111784	11						Rus	this study
1111785	11						Rus	this study
1111786	1	90	176	49	F	29.0548	Rus	this study	0.595969	1.76692	0.000354666	-0.000106235
1111787	11	83	168	48	M	29.4076	Rus	this study	0.368052	-1.2106	0.000159643	-0.000126758
1111788	2	68	157	49	F	27.5873	Rus	this study	0.297812	-1.34234	0.000162934	-9.75439e-05
1111791	1	97	181	33	M	29.6084	Rus	this study	0.34419	0.309617	0.000271443	0.000121027
1111792	1	68	167	49	M	24.3824	Rus	this study	-0.856591	-1.80625	0.000160043	-0.000174878
1111793	17						Rus	this study
1111794	1	61	169	34	F	21.3578	Rus	this study	-0.823998	0.586498	0.000386516	-0.000209902
1111795	1	65	164	35	F	24.1672	Rus	this study	-0.305714	-0.256662	0.000235324	0.00031632
1111796	1	76	165	57	F	27.9155	Rus	this study	0.385799	-0.0880296	0.000200149	-4.0709e-05
1111798	1	93	156	59	F	38.215	Rus	this study	2.28589	-1.60572	0.000162293	-0.000335758
1111799	1						Rus	this study
1111800	1						Rus	this study
1111801	1	80	160	58	F	31.25	Rus	this study	1.00096	-0.93119	0.000124189	7.84841e-05
1111802	1	82	176	33	M	26.4721	Rus	this study	-0.376432	-0.446051	0.000345582	-5.5379e-05
1111803	1	65	152	35	F	28.1337	Rus	this study	0.426042	-2.28025	0.000343183	-0.000124694
1111804	2	52	164	40	F	19.3337	Rus	this study	-1.18779	-0.169922	0.000232623	-0.000407135
1111805	4	70	152	42	F	30.2978	Rus	this study	0.999474	-1.77767	0.000401665	-0.000265782
1111806	2						Rus	this study
1111807	10						Rus	this study
1111808	2						Rus	this study
1111809	2						Rus	this study
1111810	3						Rus	this study
1111811	2						Rus	this study
1111812	1	94	182	60	M	28.3782	Rus	this study	0.0615355	0.460751	0.000306982	-0.000178973
1111813	1	80	175	46	M	26.1224	Rus	this study	-0.456773	-0.597185	-4.19424e-05	-0.000270966
1111814	2	94	176	46	F	30.3461	Rus	this study	0.79437	1.83993	0.000419128	0.000111287
1111815	1	88	170	59	M	30.4498	Rus	this study	0.53753	-1.35285	0.000278226	-7.09658e-05
1111816	1						Rus	this study
1111817	1	90	168	51	F	31.8878	Rus	this study	1.11861	0.417866	0.000362806	-0.000217054
1111818	4	68	164	48	F	25.2826	Rus	this study	-0.00371125	0.196273	0.000311693	-0.000362123
1111819	9						Rus	this study
1111820	1	79	160	47	F	30.8594	Rus	this study	0.928894	-0.93119	0.000266297	-7.5489e-05
1111821	1	70	180	30	M	21.6049	Rus	this study	-1.49476	0.158484	0.000485159	-0.00021632
1111822	1	51	161	27	F	19.6752	Rus	this study	-1.13442	-0.762558	0.00019234	0.000155685
1111823	1	52	161	26	F	20.061	Rus	this study	-1.06324	-0.762558	0.000424206	-6.97433e-05
1111824	1	75	166	40	M	27.2173	Rus	this study	-0.205208	-1.95739	0.000453061	-2.75061e-05
1111825	2	60	170	27	F	20.7612	Rus	this study	-0.930841	0.835005	0.000439032	-4.18129e-05
1111826	2						Rus	this study
1111827	1	80	165	30	F	29.3848	Rus	this study	0.65685	-0.0880296	0.000275827	3.72249e-05
1111828	18						Rus	this study
1111829	3	83	178	39	M	26.1962	Rus	this study	-0.280249	-0.021386	0.000185957	-0.000297508
1111830	1	68	162	34	F	25.9107	Rus	this study	0.0159384	-0.593926	0.000275645	7.53056e-05
1111832	1	56	164	49	F	20.8209	Rus	this study	-0.92304	-0.256662	0.000223428	1.28362e-05
1111833	8	109	184	35	M	32.1952	Rus	this study	1.47411	1.00659	0.000287698	0.000107337
1111834	1						Rus	this study
1111835	1	105	176	46	M	33.8972	Rus	this study	1.32964	-0.446051	0.000314444	0.000683557
1111836	1	77	160	43	F	30.0781	Rus	this study	0.784766	-0.93119	0.000379219	6.77873e-05
1111837	19	100	167	49	F		Rus	this study		0.621645
1111838	13						Rus	this study
1111839	13						Rus	this study
1111840	1	89	180	54	M	27.4691	Rus	this study	-0.147344	0.158484	0.000394424	-0.000398594
1111841	2						Rus	this study
1111842	2						Rus	this study
1111843	1	67	163	37	F	25.2174	Rus	this study	-0.111969	-0.425294	0.00018683	-0.0002
1111844	1	72	174	30	M	23.7812	Rus	this study	-0.994719	-0.748319	0.000358091	0.000216443
1111845	1	84	165	38	F	30.854	Rus	this study	0.927901	-0.0880296	6.13501e-05	4.33985e-05
1111846	1	95	175	42	M	31.0204	Rus	this study	0.668633	-0.597185	0.000173842	-0.000126956
1111847	1						Rus	this study
1111848	1	150	184	44	M	44.3053	Rus	this study	3.72111	0.763018	0.000449454	-0.000152812
1111849	1	90	175	45	F	29.3878	Rus	this study	0.657403	1.59829	0.000383554	-4.9511e-06
1111851	1	108	178	36	M	34.0866	Rus	this study	1.37315	-0.143784	0.000290834	-0.000276039
1111853	1	72	170	57	M	24.9135	Rus	this study	-0.734554	-1.35285	0.000297998	-8.78973e-05
1111854	1	89	170	55	F	30.7958	Rus	this study	0.917174	0.75513	0.000426059	0.000146455
1111855	1	116	178	56	M	36.6115	Rus	this study	1.95331	-0.143784	0.000104533	-0.000171944
1111857	1	106	182	55	M	32.001	Rus	this study	0.893936	0.460751	0.0003773	-0.000381418
1111858	1	65	170	31	F	22.4913	Rus	this study	-0.614875	0.75513	0.000176291	-0.000176589
1111859	1	92	170	55	M	31.8339	Rus	this study	0.855552	-1.35285	0.000190702	0.00025709
1111860	1	76	158	60	F	30.4438	Rus	this study	0.852234	-1.26845	9.25546e-05	0.000457824
1111861	2	86	164	56	F	31.975	Rus	this study	1.08757	-0.169922	0.000356161	-0.000324444
1111862	7	82	164	56	F	30.4878	Rus	this study	1.41873	0.199837	0.000300521	-0.000265552
1111863	3	80	183	29	M	23.8884	Rus	this study	-0.85981	0.713547	0.000516861	-0.00011196
1111864	1	85	173	57	M	28.4005	Rus	this study	0.0666669	-0.899452	0.000216032	-0.000350428
1111865	1	110	186	29	M	31.7956	Rus	this study	0.846745	1.06529	0.000461052	0.000104462
1111866	3	70	157	43	F	28.3987	Rus	this study	0.538157	-1.2045	0.00012726	-5.35991e-05
1111867	1	62	160	52	F	24.2188	Rus	this study	-0.296197	-0.93119	0.000178673	-0.000460391
1111868	4	62	155	33	F	25.8065	Rus	this study	0.10108	-1.28419	0.000354222	0.0003099
1111869	9	62	153	53	F	26.4855	Rus	this study	0.46232	-1.7619
1111870	1	67.5	175	44	M	22.0408	Rus	this study	-1.39461	-0.597185	0.000186896	-0.000284658
1111871	1						Rus	this study
1111872	1	98	166	57	M	35.5639	Rus	this study	1.7126	-1.95739	-8.09067e-06	1.33863e-05
1111873	1						Rus	this study
1111874	1	65	166	36	F	23.5883	Rus	this study	-0.4125	0.0806024	0.00043501	0.000137042
1111875	2	57	164	48	F	21.1927	Rus	this study	-0.853174	-0.169922	0.000526445	-0.000363392
1111876	8						Rus	this study
1111877	2	85	172	42	M	28.7317	Rus	this study	0.225481	-0.971045	0.000257251	0.000161988
1111878	1						Rus	this study
1111880	1	70	165	31	F	25.7117	Rus	this study	-0.0207781	-0.0880296	0.000306353	0.000175244
1111881	1	78	192	36	M	21.1589	Rus	this study	-1.59726	1.97209	0.000297187	0.000156968
1111882	1	67	170	44	F	23.1834	Rus	this study	-0.487204	0.75513	0.000392207	-8.67971e-05
1111883	1	63	152	47	F	27.268	Rus	this study	0.266343	-2.28025	0.000218564	-7.82396e-06
1111884	2	60	167	35	F	21.5139	Rus	this study	-0.795375	0.332541	0.000405269	-0.00018193
1111885	1	100	173	47	M	33.4124	Rus	this study	1.21824	-0.899452	0.000302366	0.000162592
1111886	1	80	165	46	F	29.3848	Rus	this study	0.65685	-0.0880296	0.000230394	-0.000115037
1111887	4	120	170	58	M	41.5225	Rus	this study	3.42752	-1.24113	0.000346468	0.000117647
1111888	1						Rus	this study
1111889	1						Rus	this study
1111890	1	70	176	44	F	22.5981	Rus	this study	-0.595174	1.76692	0.000280526	-0.000514609
1111891	11						Rus	this study
1111892	1	110	178	50	M	34.7178	Rus	this study	1.51819	-0.143784	0.000364775	9.98778e-05
1111893	1						Rus	this study
1111894	1	95	178	59	M	29.9836	Rus	this study	0.430403	-0.143784	0.000343928	-1.00856e-05
1111895	7	69	158	47	F	27.6398	Rus	this study	0.785256	-0.687751	0.000214879	-0.000197242
1111896	1	92	180	47	M	28.3951	Rus	this study	0.0654064	0.158484	0.000383984	-0.000536125
1111898	1	58	162	40	F	22.1003	Rus	this study	-0.68702	-0.593926	0.000236995	-0.000102934
1111900	1	105	183	45	M	31.3536	Rus	this study	0.745186	0.611885	0.000220516	4.29707e-05
1111901	1	129	160	45	F	50.3906	Rus	this study	4.5321	-0.93119	0.000297833	0.000233802
1111902	1	85	176	52	M	27.4406	Rus	this study	-0.153901	-0.446051	0.000250182	-2.44499e-06
1111904	1	63	154	55	F	26.5643	Rus	this study	0.136528	-1.94298	0.000422684	-0.000173961
1111905	1	125	169	49	F	43.766	Rus	this study	3.30996	0.586498	0.000327283	-6.22861e-05
1111906	1	90	168	59	M	31.8878	Rus	this study	0.867924	-1.65512	0.000230725	-0.000296394
1111907	1	78	164	47	F	29.0006	Rus	this study	0.585978	-0.256662	0.000121989	-0.000144254
1111908	1	65	174	27	F	21.4692	Rus	this study	-0.803455	1.42966	0.000428673	-0.000228606
1111909	1	75	164	42	F	27.8852	Rus	this study	0.380203	-0.256662	0.000313269	4.69438e-05
1111910	1	87	176	36	M	28.0863	Rus	this study	-0.00554705	-0.446051	0.000277565	-0.000335147
1111911	1	70	160	48	F	27.3438	Rus	this study	0.280316	-0.93119	0.000434414	-0.000242359
1111912	1	100	185	53	M	29.2184	Rus	this study	0.254587	0.914152	0.000486549	-0.000154279
1111913	1	68	170	45	F	23.5294	Rus	this study	-0.423369	0.75513	0.000357048	0.000337225
1111914	1						Rus	this study
1111915	1						Rus	this study
1111916	10	68	170	26	F	23.5294	Rus	this study	-0.585158	0.912192
1111917	1	56	167	28	F	20.0796	Rus	this study	-1.0598	0.249234	0.000107842	-0.000335024
1111918	1	64	172	44	M	21.6333	Rus	this study	-1.48824	-1.05059	0.000182247	-0.000229095
1111919	3						Rus	this study
1111920	1	62	152	46	F	26.8352	Rus	this study	0.186493	-2.28025	0.000160324	7.27384e-06
1111921	1	57	160	49	F	22.2656	Rus	this study	-0.656518	-0.93119	0.000365619	-3.87531e-05
1111922	1	73	175	49	F	23.8367	Rus	this study	-0.366673	1.59829	0.000578111	-0.000106785
1111923	1	125	167	55	M	44.8205	Rus	this study	3.83949	-1.80625	0.000195036	3.31296e-05
1111924	1	71	174	37	F	23.4509	Rus	this study	-0.43785	1.42966	0.000371939	-1.60147e-05
1111925	12	75	165	39	M	27.5482	Rus	this study	0.0696238	-1.70999
1111926	2	91	176	31	M	29.3776	Rus	this study	0.384392	-0.316079	0.000262355	4.2924e-05
1111927	1						Rus	this study
1111928	1						Rus	this study
1111929	1						Rus	this study
1111930	1	105	176	48	M	33.8972	Rus	this study	1.32964	-0.446051	0.000352052	-0.00022824
1111931	2	56	170	35	F	19.3772	Rus	this study	-1.17997	0.835005	0.00033515	-0.000160292
1111932	3	52	160	40	F	20.3125	Rus	this study	-0.920818	-0.706281	0.000299862	-0.000115615
1111933	1	67	162	43	F	25.5296	Rus	this study	-0.0543575	-0.593926	0.000376985	-0.000351467
1111934	1	80	193	42	M	21.4771	Rus	this study	-1.52414	2.12322	0.000532809	-0.00041632
1111935	1	69	162	37	F	26.2917	Rus	this study	0.0862342	-0.593926	0.000297948	-0.000120416
1111936	1	68	170	40	M	23.5294	Rus	this study	-1.05258	-1.35285	0.000152614	0.000188753
1111937	4	93	183	26	M	27.7703	Rus	this study	0.105355	1.00294	0.000202781	-3.78766e-05
1111938	1	68	162	47	F	25.9107	Rus	this study	0.0159384	-0.593926	0.000307909	-0.000161125
1111939	4	100	184	56	M	29.5369	Rus	this study	0.532107	1.17556	0.000271782	-0.000173027
1111940	1	84	158	59	F	33.6485	Rus	this study	1.44344	-1.26845	0.000126075	5.1956e-05
1111941	1	82	175	49	F	26.7755	Rus	this study	0.175485	1.59829	0.000329302	-0.00013313
1111942	1	75	170	50	M	25.9516	Rus	this study	-0.496039	-1.35285	0.000237508	-2.61614e-05
1111943	2	84	178	37	M	26.5118	Rus	this study	-0.320747	0.011404	0.000311018	-0.000313801
1111944	1						Rus	this study
1111945	1	56	160	33	F	21.875	Rus	this study	-0.728582	-0.93119	0.00021906	-0.000250795
1111946	1	122	188	49	M	34.5179	Rus	this study	1.47225	1.36755	0.000266909	0.000309841
1111947	1						Rus	this study
1111948	1	80	169	33	M	28.0102	Rus	this study	-0.023018	-1.50399	0.000103822	-0.000100428
1111949	1	76	176	59	M	24.5351	Rus	this study	-0.821493	-0.446051	0.000347187	-4.14425e-05
1111950	2	85	179	50	M	26.5285	Rus	this study	-0.316636	0.175146	0.000154295	-0.000262982
1111951	2						Rus	this study
1111952	2	61	157	42	F	24.7475	Rus	this study	-0.213348	-1.34234	0.000266039	-0.000194152
1111953	3	78	174	27	F	25.763	Rus	this study	0.062598	1.61872	0.00032549	-1.66667e-05
1111954	11	57	164	29	F	21.1927	Rus	this study	-0.716039	0.392626	0.000368839	-0.000180703
1111955	11	86	173	32	M	28.7347	Rus	this study	0.203517	-0.465444	0.000338226	-0.000161263
1111956	1						Rus	this study
1111957	1	71	167	40	F	25.4581	Rus	this study	-0.0675626	0.249234	0.000510721	0.000277873
1111958	1	78	177	34	M	24.8971	Rus	this study	-0.738331	-0.294918	0.000335754	-1.10636e-05
1111962	1	60	174	32	F	19.8177	Rus	this study	-1.10813	1.42966	0.00039325	-0.00041577
1111963	3	101	157	56	F	40.9753	Rus	this study	2.80731	-1.2045	0.0002368	-0.000362016
1111964	2	97	189	32	M	27.1549	Rus	this study	-0.162511	1.81256	0.000569128	0.000183684
1111965	1	75	165	43	M	27.5482	Rus	this study	-0.129175	-2.10852	0.000309365	-0.000146027
1111966	1						Rus	this study
1111967	2	67	164	33	F	24.9108	Rus	this study	-0.183952	-0.169922	0.000215989	-0.000125439
1111968	3	75	174	36	M	24.7721	Rus	this study	-0.637891	-0.609332	0.00020342	-0.000445017
1111969	1	75	171	58	M	25.6489	Rus	this study	-0.565576	-1.20172	0.000334017	-0.000326039
1111970	1	95	165	56	F	34.8944	Rus	this study	1.67329	-0.0880296	0.000298163	-5.09169e-05
1111971	3						Rus	this study
1111972	3						Rus	this study
1111973	3	84	164	41	F	31.2314	Rus	this study	1.04925	-0.0419951	0.000212496	-7.04319e-05
1111974	1	95	180	43	M	29.321	Rus	this study	0.278157	0.158484	0.00022778	1.79707e-05
1111975	1	100	173	47	M	33.4124	Rus	this study	1.21824	-0.899452	0.000279451	-1.89487e-06
1111976	1	65	160	39	F	25.3906	Rus	this study	-0.0800044	-0.93119	0.000423296	-0.000135452
1111977	4	65.6	154	51	F	27.6607	Rus	this study	0.471972	-1.44868	0.000221011	3.73027e-06
1111978	1						Rus	this study
1111979	11	82	181	60	M	25.0298	Rus	this study	-0.702361	0.726805	0.000317174	-3.52224e-05
1111980	4	87	180	52	M	26.8519	Rus	this study	-0.116521	0.485078	0.000193687	-0.000330057
1111981	19	85	180	34	M		Rus	this study		0.989582
1111982	11	110	155	56	F	45.7856	Rus	this study	3.68614	-1.22208	0.00033242	-0.000106887
1111983	3	89	175	49	M	29.0612	Rus	this study	0.439269	-0.462346	0.000558542	-0.000224806
1111984	1	58.4	167	46	F	20.9402	Rus	this study	-0.901046	0.249234	8.49272e-05	-2.41443e-05
1111985	1	110	169	48	M	38.5141	Rus	this study	2.39045	-1.50399	0.000270483	-9.79218e-05
1111986	1	62	162	42	F	23.6244	Rus	this study	-0.405836	-0.593926	0.000132512	0.000129523
1111987	1	55	158	30	F	22.0317	Rus	this study	-0.699669	-1.26845	0.000227664	0.000183619
1111988	1	64	161	50	F	24.6904	Rus	this study	-0.209184	-0.762558	0.000400314	-0.000157579
1111989	1	73	168	47	F	25.8645	Rus	this study	0.00742036	0.417866	0.000262244	0.00020544
1111990	1	73	168	32	F	25.8645	Rus	this study	0.00742036	0.417866	0.000367257	2.79951e-05
1111991	1	60	165	35	F	22.0386	Rus	this study	-0.698406	-0.0880296	0.000207809	-1.522e-05
1111992	3	85	182	38	M	25.6612	Rus	this study	-0.414616	0.56656	0.000715933	-0.000127298
1111993	4	60	167	28	M	21.5139	Rus	this study	-1.40604	-1.75899	0.000389951	-0.000266212
1111994	1	120	179	47	M	37.452	Rus	this study	2.14643	0.0073498	0.000335738	-0.000150733
1111995	2						Rus	this study
1111996	2	96	168	51	F	34.0136	Rus	this study	1.4545	0.500029	0.000307962	3.08772e-05
1111997	1	0	175	41	F		Rus	this study		1.59829	0.000294523
1111998	1	64	171	43	M	21.8871	Rus	this study	-1.42994	-1.20172	0.000242273	-0.000173961
1111999	1	60	160	33	F	23.4375	Rus	this study	-0.440325	-0.93119	0.000461946	-0.000138692
1112000	1	80	181	31	M	24.4193	Rus	this study	-0.848111	0.309617	0.000321145	0.000199022
1112001	1	88	172	47	M	29.7458	Rus	this study	0.375768	-1.05059	0.00035766	-3.30685e-05
1112002	1	102	170	50	M	35.2941	Rus	this study	1.6506	-1.35285	0.000182495	1.43643e-05
1112003	1						Rus	this study
1112003S2	1						Rus	this study
1112004	3						Rus	this study
1112004S2	3						Rus	this study
1112005	9	62	164	33	M	23.0518	Rus	this study	-1.31758	-1.2639
1112006	1	74	168	46	F	26.2188	Rus	this study	0.0727847	0.417866	0.000333306	-0.000258496
1112007	1	80	160	31	F	31.25	Rus	this study	1.00096	-0.93119	0.000307892	-4.76773e-05
1112008	3	64	166	30	F	23.2254	Rus	this study	-0.395245	0.290148	0.000167876	-1.06866e-05
1112009	4						Rus	this study
1112010	1	87	177	32	M	27.7698	Rus	this study	-0.0782607	-0.294918	0.000172915	-0.00028099
1112011	4						Rus	this study
1112012	19	70	153	37	F		Rus	this study		-1.3408
1112013	1	95	175	43	M	31.0204	Rus	this study	0.668633	-0.597185	0.000239312	-0.000188631
1112014	2	107	183	48	M	31.9508	Rus	this study	1.01754	0.830111	0.000493261	-0.000137953
1112015	1	90	163	43	F	33.8741	Rus	this study	1.48506	-0.425294	0.000369325	-2.10269e-05
1112016	1	116	184	54	M	34.2628	Rus	this study	1.41363	0.763018	0.000350794	0.000279523
1112017	3	95	172	38	F	32.112	Rus	this study	1.20813	1.28658	0.000241509	-0.000170598
1112018	1	89	164	54	F	33.0904	Rus	this study	1.34049	-0.256662	0.00032778	-3.81418e-05
1112019	10	64	181	28	M	19.5354	Rus	this study	-1.84164	0.435012
1112020	2	76	176	55	M	24.5351	Rus	this study	-0.807119	-0.316079	0.0002463	-0.000476023
1112021	12	95	184	33	M	28.06	Rus	this study	0.193626	1.20034
1112022	1	113	174	34	M	37.3233	Rus	this study	2.11685	-0.748319	0.000334414	-0.000216076
1112023	1	53	163	34	F	19.9481	Rus	this study	-1.08407	-0.425294	0.000432098	-0.000239303
1112024	1	67	172	30	F	22.6474	Rus	this study	-0.586091	1.09239	0.000330923	-0.000163264
1112025	1	55	164	33	F	20.4491	Rus	this study	-0.991631	-0.256662	0.000395301	4.81663e-05
1112027	1	68	169	32	F	23.8087	Rus	this study	-0.371847	0.586498	0.000330477	-4.3643e-05
1112028	1	83	179	33	M	25.9043	Rus	this study	-0.506895	0.0073498	0.000152598	5.75795e-05
1112029	3	80	187	35	M	22.8774	Rus	this study	-1.11372	1.30149	0.000577776	-0.000237375
1112030	2	73	163	47	F	27.4756	Rus	this study	0.277708	-0.33741	0.000232706	-0.000167193
1112031	1	86	171	35	M	29.4108	Rus	this study	0.298783	-1.20172	-2.47849e-05	-0.000230562
1112032	1	67	161	34	F	25.8478	Rus	this study	0.00433131	-0.762558	0.00013094	2.18215e-05
1112033	1						Rus	this study
1112034	3	52	159	34	F	20.5688	Rus	this study	-0.874573	-0.872353	0.000336507	-0.00030969
1112035	8	74	166	57	F	26.8544	Rus	this study	0.155607	0.453615	0.000580227	-0.000567941
1112036	3	82	178	45	M	25.8806	Rus	this study	-0.359512	-0.021386	0.000140254	-0.00029258
1112037	1	76	162	60	F	28.959	Rus	this study	0.578305	-0.593926	0.000518051	-0.00015055
1112038	7	68	173	43	M	22.7204	Rus	this study	-1.10935	-0.376356	0.000345372	-0.000406631
1112040	2	82	167	48	F	29.4023	Rus	this study	0.624492	0.332541	0.00045152	-2.36257e-05
1112041	1	115	176	38	F	37.1255	Rus	this study	2.0849	1.76692	0.000258355	0.000288631
1112042	1	100	175	47	M	32.6531	Rus	this study	1.04377	-0.597185	0.00034813	0.000138753
1112043	1						Rus	this study
1112044	1						Rus	this study
1112045	3	72	175	32	M	23.5102	Rus	this study	-0.9548	-0.462346	0.000376779	-0.000367276
1112046	1						Rus	this study
1112047	2	57	162	34	F	21.7193	Rus	this study	-0.758406	-0.504898	0.000240915	-0.000265848
1112048	2	85	175	48	F	27.7551	Rus	this study	0.328011	1.67244	0.000411943	6.2924e-05
1112049	1	112	187	51	M	32.0284	Rus	this study	0.900232	1.21642	0.000393944	0.000289059
1112050	2	86	180	29	M	26.5432	Rus	this study	-0.313019	0.338887	0.00025365	-0.000103392
1112051	1	75	173	37	M	25.0593	Rus	this study	-0.701051	-0.899452	0.000167952	-0.000215465
1112052	1						Rus	this study
1112053	2						Rus	this study
1112054	1	72	183	30	F	21.4996	Rus	this study	-0.797838	2.94735	0.000581353	-0.000227078
1112055	2	93	170	44	M	32.1799	Rus	this study	1.07392	-1.29853	0.000271721	-0.000278713
1112056	2						Rus	this study
1112057	2	61	164	40	F	22.68	Rus	this study	-0.585486	-0.169922	0.000389214	-0.000227602
1112058	3	65	169	37	M	22.7583	Rus	this study	-1.14363	-1.34426	0.000190151	-0.000423145
1112059	3	74	164	37	F	27.5134	Rus	this study	0.378419	-0.0419951	0.000264558	-0.00021567
1112060	2						Rus	this study
1112060S3	2						Rus	this study
1112061	1	57	163	32	F	21.4536	Rus	this study	-0.806329	-0.425294	0.00025862	-8.05012e-05
1112062	2	85	178	52	M	26.8274	Rus	this study	-0.243088	0.011404	0.000288503	-0.000114678
1112063	2						Rus	this study
1112065	4	59	171	28	F	20.1771	Rus	this study	-1.02494	1.34774	0.000472107	-7.32425e-05
1112066	1	66	174	33	M	21.7994	Rus	this study	-1.45007	-0.748319	0.000318465	-0.000240587
1112067	3	69	173	46	F	23.0546	Rus	this study	-0.426075	1.45265	0.000485562	-0.000188372
1112068	1	59	165	37	F	21.6713	Rus	this study	-0.766169	-0.0880296	0.000164974	4.89609e-05
1112069	1	73	153	55	F	31.1846	Rus	this study	0.988891	-2.11161	0.000417273	2.55501e-05
1112070	1	100	175	55	M	32.6531	Rus	this study	1.04377	-0.597185	0.000176886	-0.000389181
1112071	11	117	175	45	M	38.2041	Rus	this study	2.51886	-0.167382	0.000396062	-3.10617e-05
1112072	1						Rus	this study
1112073	1	94	166	52	F	34.1124	Rus	this study	1.52902	0.0806024	0.000194143	0.000116259
1112074	11	74	170	44	F	25.6055	Rus	this study	0.0738611	1.4691	0.000649574	-9.7561e-05
1112075	1	127	192	54	M	34.451	Rus	this study	1.45687	1.97209	0.00037864	-0.000109902
1112076	1	67	164	46	F	24.9108	Rus	this study	-0.168531	-0.256662	8.19325e-05	0.00020324
1112077	1						Rus	this study
1112078	1	85	170	51	M	29.4118	Rus	this study	0.299015	-1.35285	0.000168167	-0.000288753
1112079	1	90	165	49	F	33.0579	Rus	this study	1.33448	-0.0880296	0.000392522	-9.20538e-05
1112080	2	76	164	43	F	28.257	Rus	this study	0.418348	-0.169922	0.000274397	-0.000144386
1112081	9	62	171	49	F	21.2031	Rus	this study	-0.676505	0.893968
1112082	2	60	168	52	M	21.2585	Rus	this study	-1.61335	-1.62601	0.000195193	-0.000192982
1112083	1	92	172	60	M	31.0979	Rus	this study	0.686436	-1.05059	0.000320218	-0.000140465
1112084	1	77	170	50	F	26.6436	Rus	this study	0.15115	0.75513	0.000372237	-0.000328851
1112085	2	105	194	46	M	27.8988	Rus	this study	0.0205356	2.63127	0.000486505	-8.15789e-05
1112086	1	96	175	38	M	31.3469	Rus	this study	0.74366	-0.597185	7.91363e-05	-6.62592e-05
1112087	1	63	163	36	F	23.7118	Rus	this study	-0.389713	-0.425294	0.000261863	-0.000162531
1112088	1						Rus	this study
1112089	4	82	155	50	F	34.1311	Rus	this study	1.76625	-1.28419	0.000388571	-0.000245768
1112090	1	56	160	50	F	21.875	Rus	this study	-0.728582	-0.93119	0.000346608	-0.000374511
1112091	1						Rus	this study
1112092	1	73	176	53	M	23.5666	Rus	this study	-1.04402	-0.446051	0.000303789	-0.000268582
1112093	5						Rus	this study
1112094	1	70	150	53	F	31.1111	Rus	this study	0.975335	-2.61751	5.15056e-05	-7.82396e-06
1112095	1	66	164	25	F	24.539	Rus	this study	-0.237122	-0.256662	0.000180923	-0.000107518
1112096	1	120	185	51	M	35.0621	Rus	this study	1.59729	0.914152	0.000235109	-9.59658e-05
1112097	4	62	164	30	F	23.0518	Rus	this study	-0.449938	0.196273	0.000244194	8.04878e-05
1112098	10	90	171	47	M	30.7787	Rus	this study	0.866355	-1.38734
1112099	1	53	160	43	F	20.7031	Rus	this study	-0.944775	-0.93119	0.000152068	-6.49756e-05
1112100	1	62	152	50	F	26.8352	Rus	this study	0.186493	-2.28025	9.50364e-05	0.000140648
1112101	3	57	162	45	F	21.7193	Rus	this study	-0.667002	-0.374138	0.0002011	-0.000389812
1112102	2	85	179	33	M	26.5285	Rus	this study	-0.316636	0.175146	0.000294087	-0.000439474
1112103	2	81	180	50	M	25	Rus	this study	-0.692733	0.338887	0.000313165	-0.000194327
1112104	3	68	162	28	F	25.9107	Rus	this study	0.0892478	-0.374138	0.000223462	-0.000152436
1112105	4	90	182	57	M	27.1706	Rus	this study	-0.0395127	0.83032	0.000417661	8.98135e-05
1112106	2	76	172	45	M	25.6896	Rus	this study	-0.523063	-0.971045	0.000192798	-0.000119123
1112107	1	82	155	51	F	34.1311	Rus	this study	1.53248	-1.77435	6.88782e-05	8.40465e-05
1112108	1	108	177	34	M	34.4729	Rus	this study	1.4619	-0.294918	0.000392141	0.000242359
1112109	3	94	164	33	F	34.9494	Rus	this study	1.72009	-0.0419951	0.000125816	-0.000273256
1112110	2	54	169	32	F	18.9069	Rus	this study	-1.26461	0.667517	0.000300314	-6.25146e-05
1112111	1	95	185	29	M	27.7575	Rus	this study	-0.0810894	0.914152	0.000189312	0.00025868
1112112	1	85	182	49	M	25.6612	Rus	this study	-0.562765	0.460751	0.000351059	-0.000352995
1112113	1	86	174	52	M	28.4053	Rus	this study	0.0677674	-0.748319	9.12806e-05	-0.000261491
1112114	1	78	160	49	F	30.4688	Rus	this study	0.85683	-0.93119	0.000212591	0.000347188
1112115	1	50	164	33	F	18.5901	Rus	this study	-1.33459	-0.256662	0.000332379	-4.87164e-05
1112116	1	95	200	31	M	23.75	Rus	this study	-1.00189	3.18116	0.000327912	9.4621e-05
1112117	1						Rus	this study
1112118	1	120	172	47	F	40.5625	Rus	this study	2.71896	1.09239	0.000330642	-0.000247372
1112119	1	95	160	37	F	37.1094	Rus	this study	2.08192	-0.93119	0.000235771	5.64181e-05
1112120	1						Rus	this study
1112121	1						Rus	this study
1112122	1	66	163	35	F	24.841	Rus	this study	-0.181405	-0.425294	0.000294358	-3.27628e-05
1112123	1	51	156	41	F	20.9566	Rus	this study	-0.898011	-1.60572	0.000102035	-0.000187164
1112124	1						Rus	this study
1112125	1	68	165	44	F	24.977	Rus	this study	-0.156304	-0.0880296	0.000302995	-0.000186308
1112126	1						Rus	this study
1112127	1	60	167	25	F	21.5139	Rus	this study	-0.795207	0.249234	0.000329136	-4.82885e-05
1112128	1	84	184	46	M	24.811	Rus	this study	-0.758113	0.763018	0.000266794	-4.66993e-05
1112129	1						Rus	this study
1112130	1						Rus	this study
1112131	3						Rus	this study
1112132	2	92	172	47	M	31.0979	Rus	this study	0.807683	-0.971045	0.000328609	1.94737e-05
1112133	3	84	164	38	F	31.2314	Rus	this study	1.04925	-0.0419951	0.000167996	-0.000546179
1112134	1	93	183	51	M	27.7703	Rus	this study	-0.0781425	0.611885	0.000394424	0.000166381
1112135	6	96	178	46	M		Rus	this study		1.13497
1112136	1	68	170	46	F	23.5294	Rus	this study	-0.423369	0.75513	0.00038405	-0.000275122
1112137	1	65	161	53	M	25.0762	Rus	this study	-0.697171	-2.71306	0.000103673	-0.00023967
1112138	1	81	166	43	F	29.3947	Rus	this study	0.658682	0.0806024	0.000284431	0.000225856
1112139	1	85	172	55	F	28.7317	Rus	this study	0.53638	1.09239	0.000455394	0.000122922
1112140	1	87	180	50	F	26.8519	Rus	this study	0.189569	2.44145	0.000467968	-0.00010544
1112141	1	103	192	45	M	27.9405	Rus	this study	-0.0390297	1.97209	0.000478607	-5.90465e-05
1112142	3	69	162	49	F	26.2917	Rus	this study	0.157998	-0.374138	0.00022243	-0.00025
1112143	1	80	178	30	M	25.2493	Rus	this study	-0.657388	-0.143784	0.000294523	4.52323e-05
1112144	1	67	175	31	F	21.8776	Rus	this study	-0.728111	1.59829	0.000336863	-0.00034676
1112145	1	55	167	30	F	19.721	Rus	this study	-1.12595	0.249234	0.000253259	-8.20293e-05
1112146	1	81	183	35	M	24.187	Rus	this study	-0.901471	0.611885	0.000537508	-0.000104523
1112147	3	51	163	35	F	19.1953	Rus	this study	-1.12239	-0.208067	0.000386679	-0.000507641
1112148	1						Rus	this study
1112149	1	75	175	37	M	24.4898	Rus	this study	-0.831908	-0.597185	0.000341181	-5.18949e-05
1112150	1	82	174	28	M	27.0842	Rus	this study	-0.2358	-0.748319	0.000145731	0.000133802
1112151	2	80	162	27	F	30.4832	Rus	this study	0.819045	-0.504898	0.000158639	6.19298e-05
1112152	4	69	158	57	F	27.6398	Rus	this study	0.467802	-0.790699	0.000339423	-7.9627e-05
1112153	1	102	167	41	F	36.5736	Rus	this study	1.98307	0.249234	0.000309927	-0.000322983
1112154	4	70	168	48	F	24.8016	Rus	this study	-0.0999214	0.854254	0.000401238	-0.000189598
1112155	1	100	171	43	M	34.1986	Rus	this study	1.39888	-1.20172	0.000276721	-0.000102323
1112156	1	64	165	34	F	23.5078	Rus	this study	-0.427355	-0.0880296	0.000337095	-0.000196088
1112157	1	102	171	49	M	34.8825	Rus	this study	1.55603	-1.20172	0.000221211	5.36675e-05
1112158	1	110	180	34	M	33.9506	Rus	this study	1.34191	0.158484	0.00032495	-5.12225e-05
1112159	2	94	189	36	M	26.3151	Rus	this study	-0.369158	1.81256	0.000489792	-0.000100819
1112160	1	111	189	34	M	31.0742	Rus	this study	0.680983	1.51869	0.000156386	-6.11247e-06
1112161	1	90	184	47	M	26.5832	Rus	this study	-0.350911	0.763018	0.000232644	3.40465e-05
1112162	1	72	169	48	F	25.2092	Rus	this study	-0.113474	0.586498	0.000399603	-0.000254401
1112163	10						Rus	this study
1112164	1	74	164	45	F	27.5134	Rus	this study	0.311611	-0.256662	0.000251886	-0.000199756
1112165	1	83	178	44	M	26.1962	Rus	this study	-0.43983	-0.143784	0.000374107	-8.97311e-05
1112166	1	0	188	60	M		Rus	this study		1.36755	0.000241413
1112167	1	77	185	56	M	22.4982	Rus	this study	-1.28952	0.914152	0.000214709	-0.000274572
1112168	2	53	159	58	F	20.9644	Rus	this study	-0.894282	-1.00736	0.000137116	-0.000330702
1112169	1						Rus	this study
1112170	1	86	176	32	M	27.7634	Rus	this study	-0.0797239	-0.446051	0.000303144	0.00011467
1112171	11	98	160	55	F	38.2812	Rus	this study	2.34284	-0.325021	0.000349026	0.000248709
1112172	13						Rus	this study
1112173	1	68	168	50	F	24.093	Rus	this study	-0.319401	0.417866	0.000319308	-0.000200733
1112174	11	98	168	59	M	34.7222	Rus	this study	1.66752	-1.2106	0.000274523	2.21664e-05
1112175	3						Rus	this study
1112176	1	106	185	33	M	30.9715	Rus	this study	0.657398	0.914152	0.000242637	-9.7555e-05
1112177	1	100	168	40	F	35.4308	Rus	this study	1.77226	0.417866	0.000408339	-0.000114976
1112178	4	59	173	33	F	19.7133	Rus	this study	-1.11772	1.67673	0.000349411	-4.68436e-05
1112179	2	82	170	38	M	28.3737	Rus	this study	0.137383	-1.29853	0.00010783	-0.00025076
1112180	1	100	172	47	M	33.8021	Rus	this study	1.30777	-1.05059	0.000387475	-0.000131418
1112181	1	105	174	46	F	34.6809	Rus	this study	1.63391	1.42966	0.00028185	0.000142665
1112182	1	52	169	37	F	18.2066	Rus	this study	-1.40534	0.586498	9.47717e-05	9.98778e-05
1112183	1						Rus	this study
1112184	1						Rus	this study
1112185	1	100	170	36	M	34.6021	Rus	this study	1.49159	-1.35285	0.000288154	0.000227506
1112186	1	56	168	30	F	19.8413	Rus	this study	-1.10377	0.417866	0.00055819	-0.000162225
1112187	1	82	164	49	M	30.4878	Rus	this study	0.546257	-2.25966	0.000193928	-0.000132579
1112188	3	65	170	38	F	22.4913	Rus	this study	-0.527694	0.954434	0.000542437	-0.000367663
1112189	3						Rus	this study
1112190	1	60	167	48	F	21.5139	Rus	this study	-0.795207	0.249234	0.000205791	-0.000184841
1112191	1	65	171	33	M	22.2291	Rus	this study	-1.35136	-1.20172	0.000146525	-0.000130318
1112192	2	56	161	44	F	21.6041	Rus	this study	-0.779132	-0.672386	0.000219458	-0.00016655
1112193	2						Rus	this study
1112194	2	83	160	50	F	32.4219	Rus	this study	1.168	-0.839874	0.000219937	9.66667e-05
1112195	1	80	176	24	M	25.8264	Rus	this study	-0.524785	-0.446051	0.000433372	6.66259e-05
1112196	2						Rus	this study
1112197	3	61	163	48	F	22.9591	Rus	this study	-0.443301	-0.208067	0.000361258	-0.00069186
1112198	1	81	170	52	M	28.0277	Rus	this study	-0.0190067	-1.35285	9.29848e-06	-0.000143032
1112199	1	74	163	33	F	27.852	Rus	this study	0.374082	-0.425294	0.00014497	-0.000267176
1112200	1	86	180	38	M	26.5432	Rus	this study	-0.360094	0.158484	0.000220963	-5.50122e-07
1112201	1	72	175	35	F	23.5102	Rus	this study	-0.426913	1.59829	0.000267902	-6.83374e-05
1112202	4	85.4	165	51	F	31.3682	Rus	this study	1.21359	0.360768	0.000215022	0.000279699
1112203	1						Rus	this study
1112204	2						Rus	this study
1112205	2	107	167	44	F	38.3664	Rus	this study	2.23798	0.332541	0.000192319	0.000105439
1112206	2						Rus	this study
1112207	11	64	164	53	F	23.7954	Rus	this study	-0.250164	0.392626	0.000352964	-6.60689e-05
1112208	11	92	170	58	M	31.8339	Rus	this study	0.961304	-0.912538	0.000368473	-7.83357e-05
1112209	19	80	160	29	F		Rus	this study		-0.359579
1112210	1	90	172	34	M	30.4218	Rus	this study	0.531102	-1.05059	0.000194441	-7.72616e-05
1112211	1	75	172	36	M	25.3515	Rus	this study	-0.633904	-1.05059	6.45433e-05	0.00013967
1112212	1	50	164	28	F	18.5901	Rus	this study	-1.33459	-0.256662	0.000116694	-0.00018802
1112213	11	80	176	49	M	25.8264	Rus	this study	-0.507565	-0.0183508	0.000311551	-4.03156e-05
1112214	1	90	175	41	M	29.3878	Rus	this study	0.293498	-0.597185	0.000303491	8.37408e-05
1112215	1	65	168	28	F	23.03	Rus	this study	-0.515494	0.417866	0.000419159	0.000173594
1112216	7	89	178	39	M	28.0899	Rus	this study	0.678187	0.501809	6.8863e-05	0.000146831
1112217	1	95	176	44	M	30.6689	Rus	this study	0.587868	-0.446051	0.000286267	-1.51589e-05
1112218	4	53	160	39	F	20.7031	Rus	this study	-0.91973	-0.461708	0.000393585	-0.000175108
1112219	1	63	174	32	M	20.8086	Rus	this study	-1.67775	-0.748319	0.000147121	-0.000384535
1112220	1	95	173	57	M	31.7418	Rus	this study	0.834385	-0.899452	0.000516297	-0.00015434
1112221	1	125	175	54	F	40.8163	Rus	this study	2.7658	1.59829	0.000327002	-0.000128117
1112222	1	103	177	60	M	32.8769	Rus	this study	1.0952	-0.294918	0.000360142	4.32763e-05
1112223	3	60	167	36	F	21.5139	Rus	this study	-0.70406	0.456219	0.000348144	-0.000163068
1112224	1	76	164	55	F	28.257	Rus	this study	0.448795	-0.256662	0.00019133	-0.000294866
1112225	1	107	174	57	M	35.3415	Rus	this study	1.6615	-0.748319	0.000364361	-5.15892e-05
1112226	3	62	172	38	F	20.9573	Rus	this study	-0.804483	1.28658	0.000163802	-0.00030227
1112227	19						Rus	this study
1112228	1	72	183	27	M	21.4996	Rus	this study	-1.51897	0.611885	0.000481635	-0.000345538
1112229	1	49	164	26	F	18.2183	Rus	this study	-1.40318	-0.256662	0.000109232	-0.000361797
1112230	1	63	157	42	F	25.5588	Rus	this study	-0.0489703	-1.43709	0.000240702	-0.000122433
1112231	1	90	182	42	M	27.1706	Rus	this study	-0.215931	0.460751	0.000545665	-0.000125733
1112232	11	105	170	38	M	36.3322	Rus	this study	2.06116	-0.912538	0.000630491	-9.25395e-06
1112233	2						Rus	this study
1112234	1	95	176	50	M	30.6689	Rus	this study	0.587868	-0.446051	0.000278938	-0.000173594
1112235	1	83	178	40	M	26.1962	Rus	this study	-0.43983	-0.143784	0.000346592	0.000301284
1112236	3						Rus	this study
1112237	1	77	162	49	F	29.34	Rus	this study	0.648601	-0.593926	0.00032275	-0.000109902
1112238	2	68	174	39	M	22.46	Rus	this study	-1.3177	-0.643562	0.00024587	-0.000305146
1112239	3						Rus	this study
1112240	1						Rus	this study
1112241	1	117	177	46	M	37.3456	Rus	this study	2.12197	-0.294918	0.000399289	2.81174e-06
1112242	4	54	162	35	F	20.5761	Rus	this study	-0.945132	-0.132718	0.000399411	0.000109684
1112243	1	90	160	33	F	35.1562	Rus	this study	1.7216	-0.93119	0.000475463	8.1357e-05
1112244	1	68	165	23	F	24.977	Rus	this study	-0.156304	-0.0880296	0.000351241	1.09413e-05
1112245	1	92	178	46	M	29.0367	Rus	this study	0.212844	-0.143784	0.000333934	3.97311e-05
1112246	2	84	178	46	M	26.5118	Rus	this study	-0.320747	0.011404	0.000335745	-0.000145439
1112247	11	93	188	23	M	26.3128	Rus	this study	-0.388646	1.77002	0.000500954	0.000232712
1112248	1	73	178	32	M	23.04	Rus	this study	-1.16502	-0.143784	0.000305791	-0.000481112
1112249	1	87	176	31	F	28.0863	Rus	this study	0.417298	1.76692	0.00048506	-8.75917e-05
1112250	1	81	182	26	M	24.4536	Rus	this study	-0.840232	0.460751	0.000242522	-0.000211675
1112251	1	65	174	27	F	21.4692	Rus	this study	-0.803455	1.42966	0.000321923	-0.000477078
1112252	1	55	150	35	F	24.4444	Rus	this study	-0.25456	-2.61751	8.32396e-05	-0.000118949
1112253	2	89	175	35	M	29.0612	Rus	this study	0.306551	-0.47982	0.000213512	-8.94737e-05
1112254	1	101	180	52	M	31.1728	Rus	this study	0.703657	0.158484	0.000211565	6.14914e-05
1112255	1	81	164	45	F	30.116	Rus	this study	0.791754	-0.256662	0.000335738	0.000294071
1112256	1	85	170	31	M	29.4118	Rus	this study	0.299015	-1.35285	0.000361267	7.17604e-05
1112257	1	60	164	28	F	22.3081	Rus	this study	-0.648673	-0.256662	0.000224338	0.000125978
1112258	1	74	170	28	M	25.6055	Rus	this study	-0.575544	-1.35285	0.000280013	-0.000172311
1112259	1	45	157	33	F	18.2563	Rus	this study	-1.39617	-1.43709	0.000320649	-0.000258191
1112260	1	65	178	33	M	20.5151	Rus	this study	-1.74518	-0.143784	0.0004068	-5.18337e-05
1112261	1	107	183	37	M	31.9508	Rus	this study	0.882407	0.611885	0.000283074	-2.76284e-05
1112262	1	56	170	26	F	19.3772	Rus	this study	-1.18939	0.75513	0.00034545	-7.47555e-05
1112263	4	90	172	37	F	30.4218	Rus	this study	1.02429	1.51224	0.000352741	-9.61263e-05
1112264	1	99	170	58	M	34.2561	Rus	this study	1.41209	-1.35285	0.000432048	-0.000141504
1112265	1	85	169	53	F	29.7609	Rus	this study	0.726236	0.586498	0.000291181	-0.00028209
1112266	1	68	168	48	F	24.093	Rus	this study	-0.319401	0.417866	0.00031087	-0.000115342
1112268	4						Rus	this study
1112269	4						Rus	this study
1112270	1						Rus	this study
1112271	10	85	182	59	M	25.6612	Rus	this study	-0.36623	0.617247
1112272	1	52	165	41	F	19.1001	Rus	this study	-1.24051	-0.0880296	0.000284696	-0.000229768
1112273	2	78	173	44	M	26.0617	Rus	this study	-0.431502	-0.807303	0.000184275	-0.000233743
1112274	4	64	158	58	F	25.6369	Rus	this study	0.0671683	-0.790699	0.000228197	-0.000280775
1112275	3	80	165	60	F	29.3848	Rus	this study	0.716065	0.124076	0.000501238	-0.000432115
1112276	19						Rus	this study
1112277	19	92	165	46	F		Rus	this study		0.341295
1112278	1	85	173	29	M	28.4005	Rus	this study	0.0666669	-0.899452	0.000199289	-0.000135024
1112279	1	69	164	31	M	25.6544	Rus	this study	-0.564323	-2.25966	0.000261681	-0.000130807
1112280	4	51	170	28	F	17.6471	Rus	this study	-1.53103	1.18324	0.000324787	-3.9957e-05
1112281	1	72	160	50	F	28.125	Rus	this study	0.424445	-0.93119	0.000136946	-0.000112897
1112282	2	66	167	44	F	23.6652	Rus	this study	-0.408139	0.332541	0.000190601	-0.000141696
1112283	1	76	170	50	F	26.2976	Rus	this study	0.0873141	0.75513	0.000339196	-0.000219132
1112284	2	67	170	35	F	23.1834	Rus	this study	-0.49487	0.835005	0.000254443	-0.00026462
1112285	1						Rus	this study
1112286	1	102	185	30	M	29.8028	Rus	this study	0.388857	0.914152	0.00027634	0.000135452
1112287	19	40.6	158	27	F		Rus	this study		-0.639928
1112288	13						Rus	this study
1112289	4						Rus	this study
1112290	1	75	164	48	F	27.8852	Rus	this study	0.380203	-0.256662	0.000198908	-0.000340587
1112291	1	83	164	47	F	30.8596	Rus	this study	0.928937	-0.256662	0.000493332	7.76895e-05
1112292	1	93	182	26	M	28.0763	Rus	this study	-0.00783121	0.460751	0.000601572	-0.000339242
1112293	1	95	185	42	M	27.7575	Rus	this study	-0.0810894	0.914152	0.000194557	1.90098e-05
1112294	1	121	198	27	M	30.8642	Rus	this study	0.632741	2.87889	0.000348743	0.000292482
1112295	1	63	164	29	F	23.4236	Rus	this study	-0.442898	-0.256662	0.000252316	-0.000215037
1112296	1						Rus	this study
1112297	1	90	170	40	M	31.1419	Rus	this study	0.696541	-1.35285	0.000472088	-0.000220538
1112298	1	90	180	42	M	27.7778	Rus	this study	-0.0764272	0.158484	8.37359e-05	0.000131663
1112299	1	78	165	47	F	28.6501	Rus	this study	0.521324	-0.0880296	0.00012548	-9.96333e-06
1112300	1	90	160	51	F	35.1562	Rus	this study	1.7216	-0.93119	0.000274239	-7.65281e-05
1112301	1	80	170	52	M	27.6817	Rus	this study	-0.098512	-1.35285	0.000260192	-0.000297861
1112302	1	72	171	35	M	24.623	Rus	this study	-0.801311	-1.20172	8.85672e-05	0.000111553
1112303	1	58	161	32	F	22.3757	Rus	this study	-0.636214	-0.762558	7.09298e-05	-0.000234719
1112304	1	51	161	27	F	19.6752	Rus	this study	-1.13442	-0.762558	0.000227134	0.000189976
1112305	1	92	185	31	M	26.8809	Rus	this study	-0.282495	0.914152	0.000483388	-0.000103056
1112306	19	49	170	32	F		Rus	this study		1.04217
1112307	1	104	189	35	M	29.1145	Rus	this study	0.230718	1.51869	0.000478259	-0.000297494
1112308	1	83	178	51	F	26.1962	Rus	this study	0.0686092	2.10419	0.000422601	-8.88142e-05
1112309	2	105	183	54	M	31.3536	Rus	this study	0.870596	0.830111	0.00032372	6.8538e-05
1112310	1	53	154	36	F	22.3478	Rus	this study	-0.641361	-1.94298	0.000130245	-8.85697e-05
1112311	1	74	156	55	F	30.4076	Rus	this study	0.845554	-1.60572	0.00014224	-0.000338386
1112312	1	98	178	49	M	30.9304	Rus	this study	0.647961	-0.143784	0.000309199	-1.30807e-05
1112313	12	65	167	36	F	23.3067	Rus	this study	-0.214124	0.920348
1112314	12						Rus	this study
1112315	12						Rus	this study
1112317	1	79	165	33	F	29.0174	Rus	this study	0.589087	-0.0880296	0.000364907	9.1198e-05
1112318	11						Rus	this study
1112321	11	90	176	34	M	29.0548	Rus	this study	0.281779	-0.0183508	0.000374117	0.000123529
1112322	1	64	156	40	F	26.2985	Rus	this study	0.087482	-1.60572	0.000260126	-0.000327689
1112324	3	92	180	47	M	28.3951	Rus	this study	0.27197	0.272587	0.000407872	-0.000357087
1112329	1	82	173	58	M	27.3982	Rus	this study	-0.163648	-0.899452	0.000140189	8.89364e-05
1112330	2						Rus	this study
1112331	1	75	179	40	M	23.4075	Rus	this study	-1.08059	0.0073498	0.000395665	0.000155379
1112332	1	104	174	46	M	34.3506	Rus	this study	1.43382	-0.748319	0.000261449	5.18949e-05
1112333	1	97	179	56	M	30.2737	Rus	this study	0.497064	0.0073498	0.000395731	-7.76895e-05
1112334	1	80	185	49	M	23.3747	Rus	this study	-1.08812	0.914152	0.000395417	-0.000263936
1112335	1						Rus	this study
1112336	8	82	180	36	M	25.3086	Rus	this study	-0.383805	0.331362	0.000310698	-0.000257891
1112337	11	66	165	51	M	24.2424	Rus	this study	-0.89487	-1.65769	0.000253654	0.000116069
1112338	11	77	172	47	F	26.0276	Rus	this study	0.149408	1.82792	0.000333171	-0.000321019
1112339	2	87	172	54	M	29.4078	Rus	this study	0.391825	-0.971045	8.98249e-05	-0.00047269
1112340	1						Rus	this study
1112341	11	95	180	32	M	29.321	Rus	this study	0.346876	0.577774	0.000360089	-0.000418221
1112342	11						Rus	this study
1112343	2						Rus	this study
1112344	1	90	175	39	M	29.3878	Rus	this study	0.293498	-0.597185	0.000133703	2.9401e-05
1112345	10						Rus	this study
1112346	1	56	165	34	F	20.5693	Rus	this study	-0.969458	-0.0880296	0.000394523	-0.000294743
1112347	3						Rus	this study
1112348	1	72	170	58	M	24.9135	Rus	this study	-0.734554	-1.35285	0.000339543	0.000198716
1112350	2	100	181	54	M	30.5241	Rus	this study	0.666498	0.502628	0.000397555	0.000281462
1112351	1	105	175	35	M	34.2857	Rus	this study	1.4189	-0.597185	0.000169242	-7.76284e-06
1112352	1						Rus	this study
1112353	13						Rus	this study
1112354	13						Rus	this study
1112355	1	108	183	56	M	32.2494	Rus	this study	0.951018	0.611885	0.000148561	-8.94254e-05
1112356	4	60	166	58	F	21.7738	Rus	this study	-0.705556	0.525264	0.000144945	0.000210187
1112357	2	72	164	50	F	26.7698	Rus	this study	0.150659	-0.169922	0.00043857	-0.000254561
1112358	1	73	162	58	F	27.8159	Rus	this study	0.367417	-0.593926	0.000246972	-0.000231846
1112359	3	74	180	26	M	22.8395	Rus	this study	-1.12324	0.272587	0.000339756	0.000112237
1112360	3	105	186	36	M	30.3503	Rus	this study	0.763011	1.15451	0.000539103	-0.000276467
1112362	1	95	176	27	M	30.6689	Rus	this study	0.587868	-0.446051	0.000245483	0.00030489
1112363	2	85	172	48	M	28.7317	Rus	this study	0.225481	-0.971045	0.000101635	0.000145205
1112364	1	104	175	47	M	33.9592	Rus	this study	1.34388	-0.597185	0.00031001	-8.75306e-05
1112365	3	74	170	47	F	25.6055	Rus	this study	0.0341908	0.954434	0.000422069	0.000176412
1112366	1	110	186	34	M	31.7956	Rus	this study	0.846745	1.06529	0.000283173	-0.000157457
1112367	1	58	170	26	F	20.0692	Rus	this study	-1.06172	0.75513	0.000398809	-0.000396944
1112368	10	89	189	39	M	24.9153	Rus	this study	-0.545868	1.89289
1112369	1	55	167	25	F	19.721	Rus	this study	-1.12595	0.249234	0.00041906	0.000355685
1112370	7						Rus	this study
1112372	7	77	169	45	M	26.9598	Rus	this study	0.301984	-1.07889	0.000196889	-0.00015581
1112373	1	51	162	26	F	19.433	Rus	this study	-1.17909	-0.593926	0.000330493	0.000428484
1112374	1	104	185	31	M	30.3871	Rus	this study	0.523128	0.914152	0.00030268	-0.000236247
1112375	1	93	172	28	M	31.4359	Rus	this study	0.764103	-1.05059	0.000225347	5.21394e-05
1112376	2	82	168	40	M	29.0533	Rus	this study	0.304598	-1.62601	0.000303617	-0.000297193
1112377	1	53	155	41	F	22.0604	Rus	this study	-0.694387	-1.77435	0.00018721	-0.00025489
1112378	1	79	181	37	M	24.114	Rus	this study	-0.918246	0.309617	0.000322717	-0.000327812
1112379	1	79	174	34	F	26.0933	Rus	this study	0.0496235	1.42966	0.000315801	9.95721e-05
1112380	1	73	176	47	M	23.5666	Rus	this study	-1.04402	-0.446051	0.000292124	-9.54156e-05
1112381	1	118	168	45	F	41.8084	Rus	this study	2.94882	0.417866	0.000401075	0.000212164
1112382	1	58	159	50	F	22.9421	Rus	this study	-0.531713	-1.09982	9.72369e-05	-6.72983e-05
1112383	1						Rus	this study
1112384	2	49	157	36	F	19.8791	Rus	this study	-1.08962	-1.34234	0.000293558	-0.000291813
1112385	1	70	171	29	M	23.939	Rus	this study	-0.958467	-1.20172	0.000154616	-0.000223289
1112386	1	55	163	27	F	20.7008	Rus	this study	-0.9452	-0.425294	0.000298925	0.000222005
1112387	1	86	182	44	M	25.963	Rus	this study	-0.493398	0.460751	0.00021815	-0.000336308
1112388	1						Rus	this study
1112389	1	68	165	44	F	24.977	Rus	this study	-0.156304	-0.0880296	0.000209927	-0.000233313
1112390	1	52	170	33	F	17.9931	Rus	this study	-1.44474	0.75513	0.000319689	-1.87653e-05
1112391	3	68	168	42	F	24.093	Rus	this study	-0.238717	0.622291	0.000213682	-0.000312016
1112392	1	60	170	32	F	20.7612	Rus	this study	-0.934052	0.75513	0.000379385	-0.000126895
1112393	1	73	172	28	M	24.6755	Rus	this study	-0.789239	-1.05059	0.00015005	-0.000169499
1112394	1	70	187	41	M	20.0177	Rus	this study	-1.85946	1.21642	0.000411218	-0.000280746
1112395	1						Rus	this study
1112396	1	90	170	32	F	31.1419	Rus	this study	0.98101	0.75513	0.000382958	0.000181357
1112397	1	110	190	29	M	30.4709	Rus	this study	0.542376	1.66982	0.000534729	4.70049e-05
1112398	1	90	158	23	F	36.0519	Rus	this study	1.88684	-1.26845	8.27929e-05	-0.000350917
1112399	1	62	163	27	F	23.3355	Rus	this study	-0.459149	-0.425294	0.000394424	1.13692e-05
1112400	1						Rus	this study
1112401	1	77	180	47	M	23.7654	Rus	this study	-0.998345	0.158484	0.000185026	0.00014401
1112402	1						Rus	this study
1112404	2	84	176	57	M	27.1178	Rus	this study	-0.171646	-0.316079	0.000325999	-2.07018e-05
1112405	2						Rus	this study
1112406	1	67	162	60	F	25.5296	Rus	this study	-0.0543575	-0.593926	0.000377614	-4.44988e-05
1112408	1	90	160	44	F	35.1562	Rus	this study	1.7216	-0.93119	0.000287194	8.41076e-05
1112409	1						Rus	this study
1112410	10	69	150	32	F	30.6667	Rus	this study	0.542028	-2.04157
1112411	1	75	170	33	M	25.9516	Rus	this study	-0.496039	-1.35285	5.3458e-05	-0.000219132
1112412	10	84	182	35	M	25.3593	Rus	this study	-0.438943	0.617247
1112413	2	70	168	33	F	24.8016	Rus	this study	-0.203604	0.500029	0.000331318	-8.69591e-05
1112414	2						Rus	this study
1112415	3						Rus	this study
1112416	1	88	164	57	F	32.7186	Rus	this study	1.2719	-0.256662	0.000280361	-3.00122e-05
1112417	8	53	167	43	F	19.0039	Rus	this study	-1.40025	0.617943	0.000377284	-0.000317448
1112418	1	80	177	43	M	25.5354	Rus	this study	-0.591648	-0.294918	0.000196575	-0.000265465
1112420	1	86	156	36	F	35.3386	Rus	this study	1.75524	-1.60572	0.000130113	-0.000272311
1112425	4	79	174	25	M	26.0933	Rus	this study	-0.299774	-0.550647	0.000238754	-0.000337733
1112426	12	110	176	32	M	35.5114	Rus	this study	1.99896	-0.0250651
1112427	12	57	163	29	F	21.4536	Rus	this study	-0.539844	0.238173
1112428	1	120	170	39	F	41.5225	Rus	this study	2.89607	0.75513	0.000378011	-0.000111125
1112429	1						Rus	this study
1112430	2	67	156	44	F	27.5312	Rus	this study	0.287715	-1.50983	3.27222e-05	-3.72515e-05
1112431	3	88	176	42	M	28.4091	Rus	this study	0.275494	-0.315359	0.000201341	-0.000191639
1112432	1	56	156	56	F	23.0112	Rus	this study	-0.518975	-1.60572	0.000109183	-8.85697e-05
1112433	1	98	182	50	M	29.5858	Rus	this study	0.339002	0.460751	0.000152895	-0.000131601
1112434	11	73	170	33	F	25.2595	Rus	this study	0.0119226	1.4691	0.000323143	2.15208e-07
1112435	11						Rus	this study
1112436	11						Rus	this study
1112437	3	60	164	37	F	22.3081	Rus	this study	-0.560748	-0.0419951	0.000399502	-0.000222425
1112438	1	80	170	35	F	27.6817	Rus	this study	0.342656	0.75513	0.000498081	0.000170538
1112439	2	120	182	38	M	36.2275	Rus	this study	2.06985	0.66637	0.000298513	0.000292573
1112440	13						Rus	this study
1112441	1						Rus	this study
1112442	2	95	171	50	F	32.4886	Rus	this study	1.18002	1.00249	0.000295606	0.000154269
1112443	2						Rus	this study
1112444	1	93	176	52	M	30.0232	Rus	this study	0.439514	-0.446051	0.000337938	-0.000488447
1112445	7	93	180	45	M	28.7037	Rus	this study	0.882533	0.853075	0.000191587	-0.000149296
1112446	1	67	165	45	F	24.6097	Rus	this study	-0.224067	-0.0880296	0.000273329	-9.98166e-05
1112447	11	100	171	54	M	34.1986	Rus	this study	1.53948	-0.763507	0.000322493	0.000181779
1112448	1	67	166	38	M	24.3141	Rus	this study	-0.872272	-1.95739	0.000141645	-0.000174389
1112449	1	76	163	43	F	28.6048	Rus	this study	0.512954	-0.425294	0.000355576	-0.000419743
1112450	1	89	187	44	M	25.4511	Rus	this study	-0.611026	1.21642	0.000365553	0.000135269
1112451	1	90	165	46	M	33.0579	Rus	this study	1.13678	-2.10852	7.96492e-05	-0.000318826
1112452	11						Rus	this study
1112453	11						Rus	this study
1112454	1	88	172	57	M	29.7458	Rus	this study	0.375768	-1.05059	0.000240867	-0.000207029
1112455	1	51	173	24	F	17.0403	Rus	this study	-1.6205	1.26103	0.000323676	-4.81663e-05
1112456	1	67	160	41	F	26.1719	Rus	this study	0.0641239	-0.93119	6.55526e-05	-1.47922e-05
1112457	1						Rus	this study
1112458	1	81	172	42	F	27.3797	Rus	this study	0.286942	1.09239	0.000318051	-5.6846e-06
1112459	1	82	188	53	M	23.2005	Rus	this study	-1.12814	1.36755	0.000639295	-0.000217359
1112460	1	85	166	52	F	30.8463	Rus	this study	0.926478	0.0806024	0.000347899	0.000103606
1112461	1	105	185	34	M	30.6793	Rus	this study	0.590263	0.914152	0.00044368	-0.000360147
1112462	1	55	164	31	F	20.4491	Rus	this study	-0.991631	-0.256662	0.000286731	0.0001272
1112463	1						Rus	this study
1112464	1	99	184	39	M	29.2415	Rus	this study	0.259891	0.763018	0.000364229	0.000276589
1112465	11	94	188	38	M	26.5957	Rus	this study	-0.319466	1.77002	0.000565916	-0.000198063
1112466	1	82	178	49	M	25.8806	Rus	this study	-0.512349	-0.143784	0.000220847	-0.000312958
1112467	1						Rus	this study
1112468	1	105	190	54	M	29.0859	Rus	this study	0.224134	1.66982	0.000298345	-0.000222433
1112469	2						Rus	this study
1112470	1						Rus	this study
1112471	1						Rus	this study
1112472	1	100	186	47	M	28.9051	Rus	this study	0.182592	1.06529	0.000642869	-0.000251039
1112473	1						Rus	this study
1112474	1	90	182	57	M	27.1706	Rus	this study	-0.215931	0.460751	0.000166678	-0.000309291
1112475	1	79	175	35	M	25.7959	Rus	this study	-0.5318	-0.597185	0.000209729	-0.000158985
1112476	1	51	164	35	F	18.9619	Rus	this study	-1.266	-0.256662	0.000545996	-8.64303e-05
1112477	3	85	188	43	M	24.0493	Rus	this study	-0.819402	1.44848	0.000227948	-0.000428571
1112478	1	80	180	52	M	24.6914	Rus	this study	-0.785595	0.158484	0.000396889	0.000194377
1112479	1	67	164	48	F	24.9108	Rus	this study	-0.168531	-0.256662	0.000423246	-0.000158007
1112480	1	73	186	29	M	21.1007	Rus	this study	-1.61062	1.06529	0.000572568	2.99511e-05
1112481	1	85	163	50	F	31.9922	Rus	this study	1.13788	-0.425294	0.000343779	-0.00024401
1112482	12	61	172	31	M	20.6193	Rus	this study	-1.60914	-0.637766
1112483	12	72	163	26	F	27.0993	Rus	this study	0.452497	0.238173
1112484	7	57.5	158	44	F	23.0332	Rus	this study	-0.23938	-0.687751	0.000181535	-0.000140434
1112486	1	85	200	33	M	21.25	Rus	this study	-1.57632	3.18116	0.000325745	-4.32152e-05
1112487	1	65	167	33	F	23.3067	Rus	this study	-0.46446	0.249234	0.000275397	7.47555e-05
1112488	1						Rus	this study
1112490	1	58	164	32	F	21.5645	Rus	this study	-0.785856	-0.256662	0.000255046	-0.000205807
1112498	7	86	181	44	M	26.2507	Rus	this study	0.0659121	1.02871	0.000383681	-1.17371e-07
1112500	3	97	178	35	M	30.6148	Rus	this study	0.829435	-0.021386	0.0003478	-0.000228627
1112504	1	120	172	56	F	40.5625	Rus	this study	2.71896	1.09239	0.000371707	-4.7066e-05
1112505	3	90	162	52	F	34.2936	Rus	this study	1.60175	-0.374138	7.58164e-05	-0.000210963
1112506	7	71	170	53	M	24.5675	Rus	this study	-0.494458	-0.903255	0.000184861	-0.000190141
1112508	1	120	174	46	M	39.6354	Rus	this study	2.64809	-0.748319	0.000420169	6.10636e-05
1112511	1	100	183	37	M	29.8606	Rus	this study	0.402132	0.611885	0.000495003	-0.000166504
1112512	1						Rus	this study
1112513	1	99	169	53	F	34.6627	Rus	this study	1.63054	0.586498	0.000421343	-0.000173839
1112517	10	85	170	40	F	29.4118	Rus	this study	0.343842	0.912192
1112518	3						Rus	this study
1112519	7						Rus	this study
1112520	1	64	164	33	F	23.7954	Rus	this study	-0.374306	-0.256662	0.000257131	-0.000181785
1112522	11	88	160	52	F	34.375	Rus	this study	1.64361	-0.325021	0.000401827	0.000317432
1112523	1	90	180	43	M	27.7778	Rus	this study	-0.0764272	0.158484	0.000160142	-0.000263203
1112524	1	84	174	53	M	27.7447	Rus	this study	-0.0840164	-0.748319	0.000436731	0.000225428
1112525	1						Rus	this study
1112526	1	84	163	59	F	31.6158	Rus	this study	1.06844	-0.425294	0.000152068	1.44866e-05
1112527	1						Rus	this study
1112528	1	96	178	56	M	30.2992	Rus	this study	0.502922	-0.143784	0.000285374	-0.000107824
1112529	1						Rus	this study
1112530	1						Rus	this study
1112531	1	60	170	38	F	20.7612	Rus	this study	-0.934052	0.75513	0.000250182	-0.00024676
1112532	1	95	182	57	M	28.6801	Rus	this study	0.130902	0.460751	0.000441976	0.000281357
1112533	1	56	165	51	F	20.5693	Rus	this study	-0.969458	-0.0880296	0.000305295	4.29095e-05
1112535	3	110	179	50	M	34.331	Rus	this study	1.76271	0.125601	0.000313871	-0.000140089
1112536	1						Rus	this study
1112537	1	97	180	33	M	29.9383	Rus	this study	0.41999	0.158484	0.000160407	-0.000217115
1112538	1	47	152	34	F	20.3428	Rus	this study	-1.01125	-2.28025	0.000222932	-6.72372e-07
1112539	1	93	164	46	F	34.5776	Rus	this study	1.61485	-0.256662	0.00042821	-8.74694e-05
1112540	1	92	176	52	M	29.7004	Rus	this study	0.365337	-0.446051	0.000399553	4.54768e-05
1112541	1	83	178	33	M	26.1962	Rus	this study	-0.43983	-0.143784	0.000353805	-5.37897e-05
1112542	1	63	168	30	F	22.3214	Rus	this study	-0.646223	0.417866	0.000359662	-0.00043698
1112543	2	73	162	52	F	27.8159	Rus	this study	0.338951	-0.504898	0.000518302	0.000149006
1112544	1	90	180	53	M	27.7778	Rus	this study	-0.0764272	0.158484	0.000400563	-3.14181e-05
1112545	19						Rus	this study
1112546	1	93	177	29	M	29.685	Rus	this study	0.361786	-0.294918	0.000180079	-0.000332335
1112547	1	78	163	26	F	29.3575	Rus	this study	0.651826	-0.425294	0.000291562	-0.000187714
1112548	1	74	178	32	M	23.3556	Rus	this study	-1.0925	-0.143784	0.000336383	-2.87897e-05
1112549	1	126	180	44	M	38.8889	Rus	this study	2.47658	0.158484	0.000255543	-3.53301e-05
1112550	3	48	152	28	F	20.7756	Rus	this study	-0.837258	-2.03485	3.29667e-05	-0.000250941
1112551	3						Rus	this study
1112552	2	76	176	31	M	24.5351	Rus	this study	-0.807119	-0.316079	0.000355451	-4.34503e-05
1112553	1	70	170	33	F	24.2215	Rus	this study	-0.295698	0.75513	0.000403706	2.59169e-05
1112554	1						Rus	this study
1112555	1	70	160	48	F	27.3438	Rus	this study	0.280316	-0.93119	0.000515933	4.81051e-05
1112556	1	85	163	57	M	31.9922	Rus	this study	0.891915	-2.41079	0.000228243	-3.53301e-05
1112557	1	70	164	50	F	26.0262	Rus	this study	0.0372445	-0.256662	0.000406618	-0.000164181
1112558	13						Rus	this study
1112559	1	103	156	50	F	42.3241	Rus	this study	3.04396	-1.60572	0.000165735	-7.42665e-05
1112560	2	150	180	40	M	46.2963	Rus	this study	4.54733	0.338887	0.000318451	-8.46784e-05
1112561	1	68	165	43	M	24.977	Rus	this study	-0.719953	-2.10852	0.000283289	-0.000181907
1112562	1	50	162	44	F	19.052	Rus	this study	-1.24939	-0.593926	0.000295946	-0.000166259
1112563	1	78	170	53	M	26.9896	Rus	this study	-0.257523	-1.35285	9.22568e-05	-0.000325733
1112564	1	68	172	58	F	22.9854	Rus	this study	-0.523731	1.09239	0.000474603	0.000349817
1112565	1	80	180	38	M	24.6914	Rus	this study	-0.785595	0.158484	0.000502267	-0.00017665
1112566	1						Rus	this study
1112567	2	60	164	41	F	22.3081	Rus	this study	-0.652408	-0.169922	0.000242881	-0.000268012
1112568	2	124	196	47	M	32.2782	Rus	this study	1.09811	2.95875	0.000341989	-6.22807e-05
1112569	1	79	166	56	F	28.6689	Rus	this study	0.524784	0.0806024	0.000253541	-0.000347922
1112570	1	80	172	58	M	27.0416	Rus	this study	-0.245569	-1.05059	0.00043635	0.000171333
1112571	1	60	173	33	F	20.0474	Rus	this study	-1.06574	1.26103	0.000431668	-0.000201895
1112572	1	85	174	32	M	28.075	Rus	this study	-0.00812447	-0.748319	0.0002977	-9.56601e-05
1112573	3	80	154	37	F	33.7325	Rus	this study	1.50052	-1.70271	0.000139447	0.000300831
1112574	1	75	178	30	M	23.6713	Rus	this study	-1.01998	-0.143784	0.000274206	-0.00014077
1112575	1	70	173	30	F	23.3887	Rus	this study	-0.449331	1.26103	0.000346807	0.000147127
1112576	1	84	178	27	M	26.5118	Rus	this study	-0.36731	-0.143784	0.000371691	-0.000175122
1112577	1	78	166	59	M	28.306	Rus	this study	0.0449415	-1.95739	0.000324603	-0.000347922
1112578	1	84	176	33	M	27.1178	Rus	this study	-0.228078	-0.446051	0.000460175	-0.000224694
1112579	3	63	155	30	F	26.2227	Rus	this study	0.145541	-1.53664	0.000334479	-0.000169878
1112580	1	80	172	51	M	27.0416	Rus	this study	-0.245569	-1.05059	0.00028817	0.000156846
1112581	8	77	178	42	M	24.3025	Rus	this study	-0.655255	-0.00625211	0.000364982	-0.000349568
1112582	1	148	198	46	M	37.7512	Rus	this study	2.21518	2.87889	0.000373345	1.33252e-05
1112583	8	90	183	60	M	26.8745	Rus	this study	0.038647	0.837782	0.000361713	-1.40567e-05
1112584	1	124	200	38	M	31	Rus	this study	0.663944	3.18116	0.000432379	0.000113692
1112585	1	64	176	53	M	20.6612	Rus	this study	-1.71162	-0.446051	0.000358339	-0.000142665
1112586	1	105	187	56	M	30.0266	Rus	this study	0.440284	1.21642	0.000319904	-0.000795905
1112587	1						Rus	this study
1112588	1	57	160	27	F	22.2656	Rus	this study	-0.656518	-0.93119	0.000255592	-8.88753e-05
1112589	2	74	180	33	M	22.8395	Rus	this study	-1.22433	0.338887	0.000349686	-0.000130643
1112590	2	83	169	31	F	29.0606	Rus	this study	0.562994	0.667517	0.000319508	-4.46784e-05
1112591	2	56	155	46	F	23.3091	Rus	this study	-0.472251	-1.67731	0.00013961	-0.000215205
1112592	1	81	180	48	M	25	Rus	this study	-0.714678	0.158484	0.000180377	-8.36186e-05
1112593	1						Rus	this study
1112594	1	58	160	58	F	22.6562	Rus	this study	-0.584454	-0.93119	0.000328772	-0.000439548
1112595	1	103	187	44	M	29.4547	Rus	this study	0.308871	1.21642	0.000343746	0.000164792
1112596	3	64	166	45	F	23.2254	Rus	this study	-0.395245	0.290148	0.000320935	1.46733e-05
1112597	1	74	169	30	M	25.9095	Rus	this study	-0.505712	-1.50399	0.000444077	-2.0599e-05
1112599	3	82	169	34	M	28.7105	Rus	this study	0.351184	-1.34426	0.000143589	-2.23699e-05
1112600	1	70	160	46	F	27.3438	Rus	this study	0.280316	-0.93119	0.000415222	-6.46088e-05
1112601	2	98	190	48	M	27.1468	Rus	this study	-0.164499	1.9763	0.000403882	6.19883e-06
1112602	1	70	163	33	F	26.3465	Rus	this study	0.0963384	-0.425294	0.000254037	6.23472e-06
1112603	1	91	164	51	F	33.834	Rus	this study	1.47767	-0.256662	0.000261747	-1.71149e-06
1112604	1	88	184	26	M	25.9924	Rus	this study	-0.486645	0.763018	0.000324619	0.000105501
1112605	1						Rus	this study
1112606	1	98	178	39	M	30.9304	Rus	this study	0.647961	-0.143784	0.00028051	-0.000110941
1112607	1	64	169	37	F	22.4082	Rus	this study	-0.630219	0.586498	0.000307991	-3.75306e-05
1112608	2	55	162	47	F	20.9572	Rus	this study	-0.895576	-0.504898	0.000161926	0.000145205
1112609	1	55	165	47	F	20.202	Rus	this study	-1.03722	-0.0880296	0.000417224	-1.83374e-05
1112610	1	79	180	30	M	24.3827	Rus	this study	-0.856512	0.158484	0.000241214	-0.000244193
1112611	1						Rus	this study
1112612	1						Rus	this study
1112613	6	63	160	57	F		Rus	this study		-0.345582
1112614	1	92	180	58	M	28.3951	Rus	this study	0.0654064	0.158484	0.000463352	0.000148594
1112615	2	74	167	39	F	26.5338	Rus	this study	0.108177	0.332541	0.000503733	-0.000120351
1112616	1	64	174	31	F	21.1389	Rus	this study	-0.864389	1.42966	0.000300794	-0.00022824
1112617	10	70	170	31	M	24.2215	Rus	this study	-0.712987	-1.56957
1112618	2						Rus	this study
1112619	2	86	156	47	F	35.3386	Rus	this study	1.69299	-1.50983	0.000237611	0.000138538
1112620	1						Rus	this study
1112621	1						Rus	this study
1112622	4	92	192	34	M	24.9566	Rus	this study	-0.574365	2.55653	0.000444478	-0.000456385
1112623	1	76	165	47	F	27.9155	Rus	this study	0.385799	-0.0880296	0.00026097	-5.95355e-05
1112624	2						Rus	this study
1112625	2	90	185	43	M	26.2966	Rus	this study	-0.373707	1.15759	0.000540436	-0.000260175
1112626	1	77	173	53	M	25.7276	Rus	this study	-0.547508	-0.899452	0.000349719	-9.06479e-05
1112627	2	80	180	60	M	24.6914	Rus	this study	-0.768676	0.338887	0.000190965	-0.000253743
1112628	1	88	183	60	M	26.2773	Rus	this study	-0.421196	0.611885	0.000420781	-0.000131724
1112629	1	81	182	59	M	24.4536	Rus	this study	-0.840232	0.460751	0.000396377	5.35452e-05
1112630	1	93	172	52	M	31.4359	Rus	this study	0.764103	-1.05059	0.000359199	6.17359e-05
1112631	2						Rus	this study
1112632	1	94	182	59	M	28.3782	Rus	this study	0.0615355	0.460751	0.000435142	0.000457763
1112633	3	105	182	39	M	31.6991	Rus	this study	1.10173	0.56656	0.000473255	-0.000255814
1112634	4	93	179	48	M	29.0253	Rus	this study	0.408529	0.312457	0.000648823	-0.000116643
1112635	12	77	159.5	49	F	30.267	Rus	this study	1.00929	-0.35873
1112636	1						Rus	this study
1112637	3						Rus	this study
1112638	11	90	165	41	M	33.0579	Rus	this study	1.26057	-1.65769	0.00030538	-1.87231e-05
1112639	2	93	178	46	M	29.3524	Rus	this study	0.378185	0.011404	0.000200991	-0.000434386
1112640	2	77	179	32	M	24.0317	Rus	this study	-0.930986	0.175146	0.000182408	-0.00025193
1112641	4						Rus	this study
1112642	1	90	173	31	M	30.0712	Rus	this study	0.450526	-0.899452	0.000328574	0.000199572
1112643	3	60	157	31	F	24.3418	Rus	this study	-0.193829	-1.2045	0.000222963	-0.000217719
1112644	1	90	162	53	F	34.2936	Rus	this study	1.56245	-0.593926	0.000386896	7.81785e-05
1112645	1	95	170	53	M	32.872	Rus	this study	1.09407	-1.35285	0.000177713	-2.67726e-05
1112646	7						Rus	this study
1112647	1	76	170	53	M	26.2976	Rus	this study	-0.416533	-1.35285	0.000179153	-0.00033533
1112648	1	59	169	42	F	20.6575	Rus	this study	-0.953184	0.586498	0.000387608	-0.000454951
1112649	1						Rus	this study
1112650	1						Rus	this study
1112651	1	80	184	54	M	23.6295	Rus	this study	-1.02958	0.763018	0.000468498	-0.000529645
1112652	1						Rus	this study
1112653	1	126	166	54	F	45.7251	Rus	this study	3.67138	0.0806024	0.000582164	-0.000250183
1112654	11	85	175	29	M	27.7551	Rus	this study	-0.0359948	-0.167382	0.00011557	-4.69871e-05
1112655	15						Rus	this study
1112656	15	90	178	44	M		Rus	this study		0.483651
1112657	1	80	182	35	M	24.1517	Rus	this study	-0.909599	0.460751	0.000232114	-0.000353973
1112658	1	70	165	45	F	25.7117	Rus	this study	-0.0207781	-0.0880296	0.000156552	-0.000180379
1112659	1	102	178	47	M	32.1929	Rus	this study	0.938038	-0.143784	0.000200447	5.62958e-05
1112660	1	71	168	46	F	25.1559	Rus	this study	-0.123308	0.417866	0.000119838	-8.00733e-06
1112661	1						Rus	this study
1112662	3	85	170	47	F	29.4118	Rus	this study	0.720938	0.954434	0.000264833	-0.000160687
1112663	1	56	155	33	F	23.3091	Rus	this study	-0.464022	-1.77435	0.000357098	-0.000390465
1112664	1	92	172	38	M	31.0979	Rus	this study	0.686436	-1.05059	0.00016461	-0.000125978
1112665	1	55	163	42	F	20.7008	Rus	this study	-0.9452	-0.425294	0.000296542	-0.000193582
1112666	1	69	183	29	M	20.6038	Rus	this study	-1.7248	0.611885	0.000146608	-0.000102934
1112667	1						Rus	this study
1112668	1	90	178	46	F	28.4055	Rus	this study	0.476193	2.10419	0.000559828	6.78484e-05
1112669	3	85	180	48	M	26.2346	Rus	this study	-0.27061	0.272587	0.000416157	-0.000330177
1112670	1	115	165	59	F	42.2406	Rus	this study	3.02855	-0.0880296	0.000561582	6.94988e-05
1112671	1	80	167	29	F	28.6851	Rus	this study	0.527783	0.249234	0.000186929	-3.01345e-05
1112672	1	108	180	57	M	33.3333	Rus	this study	1.20007	0.158484	0.000265784	-3.82641e-05
1112673	1	71	158	55	F	28.441	Rus	this study	0.482734	-1.26845	0.000275265	2.99511e-06
1112674	11	100	158	47	F	40.0577	Rus	this study	2.66083	-0.683845	0.000278279	9.71306e-05
1112675	11	85	168	49	M	30.1162	Rus	this study	0.541314	-1.2106	0.000114312	-0.000418938
1112676	3	71	154	40	F	29.9376	Rus	this study	0.815813	-1.70271	0.000155363	-0.000251661
1112677	4	85	174	46	M	28.075	Rus	this study	0.178969	-0.550647	0.000402862	0.000186729
1112678	1	90	182	34	M	27.1706	Rus	this study	-0.215931	0.460751	0.000279186	-0.000393032
1112679	1	68	171	41	F	23.255	Rus	this study	-0.47399	0.923762	0.000577846	-0.000260086
1112680	2	96	176	47	M	30.9917	Rus	this study	0.781563	-0.316079	0.000167146	-0.000346959
1112681	1	70	167	51	F	25.0995	Rus	this study	-0.133712	0.249234	0.000342753	-0.000101039
1112682	3						Rus	this study
1112683	3	92	160	42	F	35.9375	Rus	this study	1.89836	-0.706281	0.000232554	-0.000191251
1112684	3	70	170	45	M	24.2215	Rus	this study	-0.776179	-1.19728	0.00024878	-0.000106811
1112685	1	106	192	44	M	28.7543	Rus	this study	0.147958	1.97209	0.000475149	-0.000113814
1112686	11	82	175	24	M	26.7755	Rus	this study	-0.275512	-0.167382	0.00042771	5.09326e-05
1112687	2	65	178	26	M	20.5151	Rus	this study	-1.79627	0.011404	0.000320053	-0.000311111
1112688	1	58	167	26	F	20.7967	Rus	this study	-0.927506	0.249234	0.000305874	-0.000259291
1112689	2						Rus	this study
1112690	1	78	167	55	F	27.968	Rus	this study	0.395484	0.249234	0.000303226	4.3643e-05
1112691	13						Rus	this study
1112692	13						Rus	this study
1112693	1	78	175	41	F	25.4694	Rus	this study	-0.0654739	1.59829	0.000386499	-8.96699e-05
1112694	1	96	176	43	M	30.9917	Rus	this study	0.662045	-0.446051	0.000397402	4.10758e-05
1112695	1	106	167	48	F	38.0078	Rus	this study	2.24767	0.249234	0.000242803	-0.000217115
1112696	2	59	172	28	M	19.9432	Rus	this study	-1.93698	-0.971045	0.000314321	-0.000286842
1112697	1						Rus	this study
1112698	1						Rus	this study
1112699	1	83	176	40	M	26.7949	Rus	this study	-0.302255	-0.446051	0.000333587	-2.62836e-05
1112700	1	90	180	55	M	27.7778	Rus	this study	-0.0764272	0.158484	0.000397204	-0.000225122
1112701	1	70	170	48	F	24.2215	Rus	this study	-0.295698	0.75513	0.000417604	-0.000267543
1112702	1						Rus	this study
1112703	1	58	172	30	M	19.6052	Rus	this study	-1.95425	-1.05059	0.000114858	2.46333e-05
1112704	1	72	175	47	M	23.5102	Rus	this study	-1.05699	-0.597185	0.000107214	-0.000361002
1112705	1	77	168	45	F	27.2817	Rus	this study	0.268878	0.417866	6.48246e-05	0.000215526
1112706	11						Rus	this study
1112707	9	68	169	39	F	23.8087	Rus	this study	-0.114774	0.598872
1112708	15						Rus	this study
1112709	1						Rus	this study
1112710	1	92	158	53	F	36.8531	Rus	this study	2.03464	-1.26845	0.000283091	-0.000164242
1112711	1	98	176	53	F	31.6374	Rus	this study	1.07243	1.76692	0.000433819	-0.000450489
1112712	1	123	178	50	M	38.8209	Rus	this study	2.46094	-0.143784	0.000433041	0.000118215
1112713	1	61	158	44	F	24.4352	Rus	this study	-0.256268	-1.26845	0.000350678	-0.000266259
1112714	1	116	176	50	M	37.4483	Rus	this study	2.14558	-0.446051	0.000370963	-0.000116626
1112715	2	100	182	39	M	30.1896	Rus	this study	0.584191	0.66637	0.000333697	-0.000269415
1112716	1	48	158	34	F	19.2277	Rus	this study	-1.21697	-1.26845	0.000326439	-0.000381296
1112717	1	64	158	48	F	25.6369	Rus	this study	-0.0345674	-1.26845	0.00031772	-0.000328484
1112718	12	59	164	34	F	21.9363	Rus	this study	-0.454987	0.408717
1112719	4	96	177	44	M	30.6425	Rus	this study	0.799208	-0.0327846	0.000260597	-0.000113128
1112720	1	100	187	57	M	28.5968	Rus	this study	0.11175	1.21642	0.000460324	0.000121822
1112721	19	68	169	57	M		Rus	this study		-0.76736
1112722	1						Rus	this study
1112723	1	80	164	57	M	29.7442	Rus	this study	0.375398	-2.25966	0.000193084	-7.63447e-05
1112725	1						Rus	this study
1112726	1						Rus	this study
1112727	1	57	164	36	F	21.1927	Rus	this study	-0.854448	-0.256662	9.35804e-05	-0.000313386
1112728	1	62	168	44	F	21.9671	Rus	this study	-0.711587	0.417866	0.000336416	-0.000493888
1112729	1	66	173	21	F	22.0522	Rus	this study	-0.695893	1.26103	0.000371592	1.82763e-05
1112730	1						Rus	this study
1112731	3	73	168	26	F	25.8645	Rus	this study	0.0809171	0.622291	0.000332709	-0.000156811
1112732	3	120	183	30	M	35.8327	Rus	this study	2.13983	0.713547	0.000273926	-0.000348505
1112733	1	87	181	55	M	26.556	Rus	this study	-0.357163	0.309617	0.000406701	-0.00022121
1112734	2	90	160	52	F	35.1562	Rus	this study	1.66017	-0.839874	0.000329699	-0.000290117
1112735	8	86	180	39	M	26.5432	Rus	this study	-0.0507307	0.331362	0.00033514	-0.000545006
1112736	1	48	150	43	F	21.3333	Rus	this study	-0.828511	-2.61751	0.000194193	8.36186e-05
1112737	1						Rus	this study
1112738	1	77	172	44	M	26.0276	Rus	this study	-0.47857	-1.05059	0.000389328	-0.000113203
1112739	1	70	160	55	F	27.3438	Rus	this study	0.280316	-0.93119	0.000138137	2.41443e-05
1112740	2	85	170	53	M	29.4118	Rus	this study	0.392803	-1.29853	0.00042775	-0.000175497
1112741	2	56	176	33	F	18.0785	Rus	this study	-1.41372	1.83993	0.000444186	-0.000349532
1112742	1						Rus	this study
1112743	1	68	172	24	F	22.9854	Rus	this study	-0.523731	1.09239	0.000256568	7.29829e-05
1112744	1	85	172	33	M	28.7317	Rus	this study	0.142767	-1.05059	0.000224173	7.52445e-05
1112745	1	70	157	33	F	28.3987	Rus	this study	0.474941	-1.43709	8.16843e-05	-0.000238325
1112746	1						Rus	this study
1112747	2	105	184	50	M	31.0137	Rus	this study	0.786968	0.993853	0.00034777	-0.000282456
1112748	1	80	172	48	F	27.0416	Rus	this study	0.224583	1.09239	0.000298693	0.000112408
1112749	2						Rus	this study
1112750	1	81	180	31	M	25	Rus	this study	-0.714678	0.158484	0.000173114	0.000113814
1112751	1	62	163	27	F	23.3355	Rus	this study	-0.459149	-0.425294	0.00020498	0.000239425
1112752	1	69	172	31	F	23.3234	Rus	this study	-0.461372	1.09239	0.000322998	-3.44743e-05
1112753	1	90	179	33	M	28.089	Rus	this study	-0.00491504	0.0073498	0.000363766	-0.000278362
1112754	1	84	183	32	M	25.0829	Rus	this study	-0.695639	0.611885	0.000428921	-0.000225978
1112755	1	58	170	29	F	20.0692	Rus	this study	-1.06172	0.75513	0.000341727	0.000101589
1112756	1	74	163	54	F	27.852	Rus	this study	0.374082	-0.425294	0.000247601	-0.000212897
1112757	4	57	170	29	F	19.7232	Rus	this study	-1.11575	1.18324	0.000452862	0.000264204
1112759	4	87	180	27	M	26.8519	Rus	this study	-0.116521	0.485078	0.000225213	3.68006e-05
1112760	12	79	177	29	M	25.2163	Rus	this study	-0.495368	0.12811
1112761	3	84	175	32	M	27.4286	Rus	this study	0.0292486	-0.462346	0.000198247	-0.000248837
1112762	1	85	165	33	F	31.2213	Rus	this study	0.995664	-0.0880296	0.000281899	0.00025379
1112763	1	98	176	40	M	31.6374	Rus	this study	0.810399	-0.446051	0.000353408	-9.12592e-05
1112764	1	70	170	34	F	24.2215	Rus	this study	-0.295698	0.75513	0.000453607	3.30073e-06
1112766	10	85	170	37	F	29.4118	Rus	this study	0.343842	0.912192
1112767	1	60	171	29	F	20.5191	Rus	this study	-0.978718	0.923762	0.000357148	-0.000233985
1112768	18						Rus	this study
1112769	1	104	180	40	M	32.0988	Rus	this study	0.916408	0.158484	0.00040091	0.000202017
1112770	1	73	160	53	F	28.5156	Rus	this study	0.496509	-0.93119	0.000233173	-9.35208e-05
1112771	1	52	156	57	F	21.3675	Rus	this study	-0.822204	-1.60572	0.000107909	-0.00016143
1112772	3	81	172	44	M	27.3797	Rus	this study	0.0169663	-0.903305	0.000239842	-0.00041412
1112773	11	64	152	36	F	27.7008	Rus	this study	0.448923	-1.76032	0.000109298	-0.00021241
1112774	1	108	182	53	M	32.6048	Rus	this study	1.03267	0.460751	0.000313501	0.000114425
1112775	1	72	154	32	F	30.3593	Rus	this study	0.836629	-1.94298	0.000151291	0.000538203
1112777	1	82	166	53	F	29.7576	Rus	this study	0.725631	0.0806024	0.000349173	-0.000468337
1112778	1	90	185	37	M	26.2966	Rus	this study	-0.416766	0.914152	0.000448676	-0.00031033
1112779	1						Rus	this study
1112780	1	85	186	45	M	24.5693	Rus	this study	-0.813637	1.06529	0.000407313	-0.000439853
1112781	3						Rus	this study
1112782	3	63	158	47	F	25.2363	Rus	this study	-0.0324223	-1.03842	0.000224545	-0.000524197
1112783	1						Rus	this study
1112784	2						Rus	this study
1112785	1	91	161	53	F	35.1067	Rus	this study	1.71245	-0.762558	0.000270946	-2.72005e-05
1112786	1	82	178	52	M	25.8806	Rus	this study	-0.512349	-0.143784	0.000268994	-5.53178e-05
1112787	1	105	180	48	M	32.4074	Rus	this study	0.987324	0.158484	0.000294027	-0.000127506
1112788	1	84	168	46	F	29.7619	Rus	this study	0.726428	0.417866	0.000319027	1.00856e-05
1112789	11	50	154	28	F	21.0828	Rus	this study	-0.735716	-1.40149	0.00028041	0.000233716
1112790	12	62	170	28	M	21.4533	Rus	this study	-1.40707	-0.944117
1112791	11						Rus	this study
1112792	11	95	180	43	M	29.321	Rus	this study	0.346876	0.577774	0.000490682	-1.51363e-05
1112793	1						Rus	this study
1112794	1						Rus	this study
1112795	1	58	168	46	F	20.5499	Rus	this study	-0.973045	0.417866	0.000243647	-0.000539364
1112796	2	60	158	47	F	24.0346	Rus	this study	-0.341655	-1.17485	0.000131863	-6.22222e-05
1112797	4	84	175	44	M	27.4286	Rus	this study	0.0227988	-0.378026	0.000512525	-0.000301578
1112798	4						Rus	this study
1112799	7	64	170	42	F	22.1453	Rus	this study	-0.436859	1.08743	0.000217407	-0.000194836
1112800	7	94	178	42	M	29.668	Rus	this study	1.20355	0.501809	0.000368036	-0.000362852
1112801	19						Rus	this study
1112802	1	84	189	31	M	23.5156	Rus	this study	-1.05575	1.51869	0.000505758	-4.15037e-05
1112803	2	65	162	31	F	24.7676	Rus	this study	-0.209728	-0.504898	0.000324248	-8.52047e-05
1112804	3	66	184	32	M	19.4943	Rus	this study	-1.96334	0.860533	0.000353489	-0.000164341
1112805	1	80	163	31	F	30.1103	Rus	this study	0.790698	-0.425294	0.00026188	0.000219927
1112806	1	106	183	34	M	31.6522	Rus	this study	0.813797	0.611885	0.000374818	5.50122e-05
1112807	1	115	177	59	M	36.7072	Rus	this study	1.97529	-0.294918	0.000328706	0.00032934
1112808	1						Rus	this study
1112809	1						Rus	this study
1112810	1	107	181	53	M	32.6608	Rus	this study	1.04554	0.309617	0.000311648	-1.25306e-05
1112811	1	62	163	57	F	23.3355	Rus	this study	-0.459149	-0.425294	0.000508984	-0.000177078
1112812	11	85	161	32	M	32.7919	Rus	this study	1.19555	-2.25382	0.000137109	0.000489527
1112813	11	72	166	39	M	26.1286	Rus	this study	-0.433684	-1.50866	0.000263297	0.000186298
1112814	1						Rus	this study
1112815	1	95	182	53	M	28.6801	Rus	this study	0.130902	0.460751	0.000416777	0.000333252
1112816	1						Rus	this study
1112818	1	87	179	53	M	27.1527	Rus	this study	-0.220049	0.0073498	0.000287492	3.31296e-05
1112819	8	85	182	52	M	25.6612	Rus	this study	-0.288701	0.668975	0.000476857	-0.000228175
1112820	1						Rus	this study
1112825	2	70	164	32	F	26.0262	Rus	this study	0.0168144	-0.169922	0.000149075	-0.000214035
1112830	1	80	178	35	M	25.2493	Rus	this study	-0.657388	-0.143784	0.0003909	-0.000105929
1112831	1	44	160	30	F	17.1875	Rus	this study	-1.59335	-0.93119	0.000162823	-8.41687e-05
1112832	1	82	174	36	F	27.0842	Rus	this study	0.232426	1.42966	0.000313501	-0.000115281
1112833	1	93	159	53	F	36.7865	Rus	this study	2.02236	-1.09982	0.000159993	0.000158924
1112834	1	73	170	57	M	25.2595	Rus	this study	-0.655049	-1.35285	0.000279021	-9.38264e-05
1112835	2	65	164	42	F	24.1672	Rus	this study	-0.317797	-0.169922	0.000501305	-0.00026614
1112836	1	80	170	45	M	27.6817	Rus	this study	-0.098512	-1.35285	0.000365437	-0.000136736
1112837	1	57	155	32	F	23.7253	Rus	this study	-0.387233	-1.77435	0.000105261	-0.000123105
1112838	2						Rus	this study
1112839	2						Rus	this study
1112840	1	110	185	44	M	32.1402	Rus	this study	0.925939	0.914152	0.000231966	-0.000179829
1112841	3	70	177	40	M	22.3435	Rus	this study	-1.2478	-0.168373	9.11997e-05	-0.000673643
1112842	1						Rus	this study
1112843	1	63	164	45	F	23.4236	Rus	this study	-0.442898	-0.256662	0.000252598	-3.63081e-05
1112844	1	85	176	42	M	27.4406	Rus	this study	-0.153901	-0.446051	0.000184414	-9.47433e-06
1112845	1	92	180	39	M	28.3951	Rus	this study	0.0654064	0.158484	0.000435721	-0.000252323
1112846	1						Rus	this study
1112847	19						Rus	this study
1112848	19						Rus	this study
1112849	2						Rus	this study
1112850	3	86	187	27	M	24.5932	Rus	this study	-0.682816	1.30149	0.000422327	0.00010598
1112851	1						Rus	this study
1112852	1	100	178	46	M	31.5617	Rus	this study	0.792999	-0.143784	0.000182214	0.000160391
1112853	2	50	158	48	F	20.0288	Rus	this study	-1.06267	-1.17485	0.000260472	-0.000418596
1112854	1	92	186	50	M	26.5927	Rus	this study	-0.34873	1.06529	0.000418895	-0.000211491
1112855	1	103	164	38	F	38.2957	Rus	this study	2.30077	-0.256662	0.000327052	0.000256846
1112856	1	90	158	30	F	36.0519	Rus	this study	1.88684	-1.26845	0.000385043	0.000152689
1112857	1	66	172	50	F	22.3094	Rus	this study	-0.64845	1.09239	0.000472435	0.000151467
1112858	2	95	190	50	M	26.3158	Rus	this study	-0.368977	1.9763	0.000397192	-0.000162398
1112859	4	84	182	57	M	25.3593	Rus	this study	-0.477093	0.83032	0.000359643	-4.7561e-05
1112861	19	80	174	35	F		Rus	this study		1.60287
1112863	1	49	155	26	F	20.3954	Rus	this study	-1.00154	-1.77435	0.00028544	9.96333e-06
1112865	2	79	171	34	M	27.0169	Rus	this study	-0.196475	-1.13479	0.000396416	-1.72515e-05
1112867	3	75	164	28	F	27.8852	Rus	this study	0.445502	-0.0419951	0.000129667	-0.000131617
1112868	2	62	164	45	F	23.0518	Rus	this study	-0.518563	-0.169922	0.000281946	-0.000305088
1112869	1	56	167	25	F	20.0796	Rus	this study	-1.0598	0.249234	0.00041322	0.000242726
1112870	2	80	180	28	M	24.6914	Rus	this study	-0.768676	0.338887	0.00031333	-0.000318246
1112872	2						Rus	this study
1112873	1						Rus	this study
1112874	1	78	178	35	M	24.6181	Rus	this study	-0.802427	-0.143784	0.000213369	-0.000231418
1112875	1						Rus	this study
1112876	1	72	165	40	F	26.4463	Rus	this study	0.114748	-0.0880296	0.000380758	4.92054e-05
1112877	1	72	168	49	M	25.5102	Rus	this study	-0.597448	-1.65512	0.00016097	-5.48289e-05
1112878	2	46	158	38	F	18.4265	Rus	this study	-1.35108	-1.17485	0.00031708	9.02924e-05
1112879	13						Rus	this study
1112881	3						Rus	this study
1112884	1						Rus	this study
1112885	1						Rus	this study
1112886	1	95	190	36	M	26.3158	Rus	this study	-0.412349	1.66982	0.000569821	-0.000346027
1112888	1						Rus	this study
1112894	10						Rus	this study
1112964	2	109	178	56	M	34.4022	Rus	this study	1.62073	0.011404	0.000323654	-2.69006e-06
1112984	1						Rus	this study
1113003	11	78	179	33	M	24.3438	Rus	this study	-0.870081	0.428743	0.000204243	0.000259326
1113007	1	65	170	35	F	22.4913	Rus	this study	-0.614875	0.75513	0.000334232	-0.000152384
1113026	1	80	165	47	F	29.3848	Rus	this study	0.65685	-0.0880296	0.000256337	5.03667e-05
1113027	1	78	178	42	M	24.6181	Rus	this study	-0.802427	-0.143784	0.000266827	-0.000296577
1113037	1	110	200	38	M	27.5	Rus	this study	-0.140252	3.18116	0.000445169	-0.000225244
1113038	1	120	179	29	M	37.452	Rus	this study	2.14643	0.0073498	0.00025091	6.18582e-05
1113039	19	53	164	32	F		Rus	this study		0.20112
1113040	1						Rus	this study
1113041	2	78	175	35	M	25.4694	Rus	this study	-0.577238	-0.47982	0.00036708	4.09942e-05
1113042	1	94	167	57	F	33.705	Rus	this study	1.45388	0.249234	0.000378491	0.000236919
1113043	1	95	178	59	M	29.9836	Rus	this study	0.430403	-0.143784	0.000234696	0.000120416
1113044	11	99	176	52	M	31.9602	Rus	this study	0.992189	-0.0183508	0.000469204	-1.22669e-05
1113045	11	69	168	48	F	24.4473	Rus	this study	-0.13347	1.11027	0.000560434	-0.000520301
1113046	1						Rus	this study
1113047	1	105	172	46	M	35.4922	Rus	this study	1.69611	-1.05059	0.000386532	-0.000481357
1113048	1	48	156	29	F	19.7239	Rus	this study	-1.12543	-1.60572	0.000217273	-0.000373289
1113049	3	68	173	27	M	22.7204	Rus	this study	-1.15314	-0.756319	6.64318e-05	-0.000260188
1113050	1	80	152	52	F	34.626	Rus	this study	1.62378	-2.28025	0.000196046	-0.000195416
1113051	3	62	157	40	F	25.1532	Rus	this study	-0.0474321	-1.2045	0.000227656	-0.000271373
1113052	1	89	181	39	M	27.1664	Rus	this study	-0.216893	0.309617	0.00034234	-0.000105012
1113053	3	101	200	25	M	25.25	Rus	this study	-0.517872	3.21232	0.000520694	-0.000131118
1113054	1	50	165	30	F	18.3655	Rus	this study	-1.37603	-0.0880296	0.000482181	-0.000282029
1113055	7						Rus	this study
1113056	1	65	168	34	F	23.03	Rus	this study	-0.515494	0.417866	0.000455228	-0.000152934
1113057	1	86	181	38	M	26.2507	Rus	this study	-0.427299	0.309617	0.000448428	-0.000104768
1113058	1						Rus	this study
1113059	1						Rus	this study
1113060	1	70	171	36	F	23.939	Rus	this study	-0.347808	0.923762	0.000403077	-0.000485513
1113061	7	88	170	47	M	30.4498	Rus	this study	1.46383	-0.903255	0.000392231	-0.000130692
1113062	7	62	158	40	F	24.8358	Rus	this study	0.161564	-0.687751	0.000158091	-0.000185798
1113065	1	92	168	27	F	32.5964	Rus	this study	1.24934	0.417866	0.000252829	7.14548e-05
1113066	1	70	176	28	M	22.5981	Rus	this study	-1.26655	-0.446051	0.000168762	0.00018368
1113067	4	82	172	50	M	27.7177	Rus	this study	0.0926411	-0.895889	0.000518595	0.000181564
1113068	3						Rus	this study
1113070	1	65	166	30	F	23.5883	Rus	this study	-0.4125	0.0806024	0.00036772	-0.000252017
1113071	1	49	167	28	F	17.5697	Rus	this study	-1.52285	0.249234	0.00029042	-2.20049e-05
1113076	1	64	158	46	F	25.6369	Rus	this study	-0.0345674	-1.26845	0.00016772	-0.00029566
1113078	1	64	164	36	F	23.7954	Rus	this study	-0.374306	-0.256662	0.000277515	7.51222e-05
1113079	11	62	164	33	F	23.0518	Rus	this study	-0.383271	0.392626	0.000328542	-0.000130129
1113080	3	54	159	47	F	21.3599	Rus	this study	-0.731835	-0.872353	0.000157838	-0.000325803
1113084	3	98	185	39	M	28.634	Rus	this study	0.331987	1.00752	0.000502217	0.000182392
1113086	3	66	155	47	F	27.4714	Rus	this study	0.370841	-1.53664	0.00026131	-0.000497951
1113098	1	89	183	54	M	26.5759	Rus	this study	-0.352585	0.611885	0.000225083	-0.000241015
1113099	1	65	170	52	F	22.4913	Rus	this study	-0.614875	0.75513	0.000428706	6.13081e-05
1113100	1	85	173	55	M	28.4005	Rus	this study	0.0666669	-0.899452	0.0003909	-0.000174572
1113101	1	88	160	52	F	34.375	Rus	this study	1.57747	-0.93119	0.0002977	3.83863e-05
1113102	1	68	164	48	F	25.2826	Rus	this study	-0.0999389	-0.256662	0.000447419	-2.26161e-05
1113103	2						Rus	this study
1113104	1	75	168	38	F	26.5731	Rus	this study	0.138149	0.417866	0.000291545	0.000300733
1113106	1	110	190	37	M	30.4709	Rus	this study	0.542376	1.66982	0.000514974	6.01467e-05
1113107	1						Rus	this study
1113108	13						Rus	this study
1113109	13						Rus	this study
1113110	1	73	168	27	M	25.8645	Rus	this study	-0.516039	-1.65512	0.000127349	-7.07824e-05
1113111	1	85	170	46	M	29.4118	Rus	this study	0.299015	-1.35285	0.000212277	-3.65526e-05
1113112	1	48	164	40	F	17.8465	Rus	this study	-1.47177	-0.256662	0.000143498	-0.000174389
1113113	1	97	178	37	M	30.6148	Rus	this study	0.575441	-0.143784	0.000357594	4.64548e-05
1113131	1	90	190	42	M	24.9307	Rus	this study	-0.73059	1.66982	0.000512856	-0.000106051
1113132	1	85	175	45	M	27.7551	Rus	this study	-0.0816374	-0.597185	0.000107561	-0.00033912
1113133	1	77	164	52	F	28.6288	Rus	this study	0.517387	-0.256662	0.000318531	-6.03912e-05
1113134	1	77	172	49	F	26.0276	Rus	this study	0.0375042	1.09239	0.000525232	0.000231724
1113135	2	85	180	47	M	26.2346	Rus	this study	-0.388962	0.338887	0.000269326	-6.1345e-05
1113184	3						Rus	this study
1113261	1	74	176	39	F	23.8895	Rus	this study	-0.356945	1.76692	0.000428011	-1.14303e-05
1113262	1	80	170	54	F	27.6817	Rus	this study	0.342656	0.75513	0.000243977	0.000102323
1113263	2	97	178	39	F	30.6148	Rus	this study	0.842743	2.17491	0.000419888	-0.000156491
1113325	1	90	175	42	M	29.3878	Rus	this study	0.293498	-0.597185	0.000198379	0.000246271
1113333	3	68	172	38	F	22.9854	Rus	this study	-0.438554	1.28658	0.000480182	-0.000390476
1113393	1	60	165	39	F	22.0386	Rus	this study	-0.698406	-0.0880296	0.000271377	-0.000125061
1113395	1	98	183	41	M	29.2633	Rus	this study	0.264911	0.611885	0.000364378	-0.000211308
1113396	1	90	175	39	M	29.3878	Rus	this study	0.293498	-0.597185	0.000152895	9.43154e-05
1113397	1	90	187	39	M	25.7371	Rus	this study	-0.545319	1.21642	0.000297717	0.00038099
1113398	2	59	164	45	F	21.9363	Rus	this study	-0.71933	-0.169922	0.000284688	-0.000179766
1113399	2	62	170	51	F	21.4533	Rus	this study	-0.806278	0.835005	0.000302527	-0.000286725
1113400	1						Rus	this study
1113401	1						Rus	this study
1113402	1	98	189	44	M	27.4348	Rus	this study	-0.155224	1.51869	0.000447551	-0.000302384
1113403	1	94	176	57	M	30.3461	Rus	this study	0.513691	-0.446051	0.00038324	-1.89487e-05
1113404	1	56	161	43	F	21.6041	Rus	this study	-0.778558	-0.762558	-8.47948e-05	-0.000507702
1113467	1	100	178	46	F	31.5617	Rus	this study	1.05846	2.10419	0.000425728	-0.000243826
1113468	1	62.5	172	45	F	21.1263	Rus	this study	-0.866708	1.09239	0.00057232	-0.000141993
1113469	1	97	182	52	M	29.2839	Rus	this study	0.269636	0.460751	0.000368961	-0.000139487
1113470	1						Rus	this study
1113471	1	53	171	35	F	18.1252	Rus	this study	-1.42035	0.923762	0.000478144	-0.000175733
1113472	1	50	170	40	F	17.301	Rus	this study	-1.57241	0.75513	0.000337095	-6.33863e-05
1113473	8	68	165	42	M	24.977	Rus	this study	-0.473267	-2.20074	0.000342692	-0.000445129
1113513	1	55	170	38	F	19.0311	Rus	this study	-1.25323	0.75513	0.000277118	-0.00043368
1113515	1	70	170	36	F	24.2215	Rus	this study	-0.295698	0.75513	0.000277846	-0.000116076
1113516	1	82	179	44	M	25.5922	Rus	this study	-0.578606	0.0073498	0.000222915	7.16381e-05
1113517	1	115	180	52	M	35.4938	Rus	this study	1.69649	0.158484	0.00019631	0.000340403
1113518	2	85	176	44	M	27.4406	Rus	this study	-0.092212	-0.316079	0.000311034	-0.000281404
1113519	1	95	185	46	M	27.7575	Rus	this study	-0.0810894	0.914152	0.000433438	-1.03912e-06
1113520	1	105	180	51	M	32.4074	Rus	this study	0.987324	0.158484	0.000247584	-0.000366198
1113521	1						Rus	this study
1113522	1						Rus	this study
1113523	1	86	185	43	M	25.1278	Rus	this study	-0.685306	0.914152	0.000496889	-2.18215e-05
1113524	2						Rus	this study
1113525	1	53	164	44	F	19.7055	Rus	this study	-1.12881	-0.256662	0.000307429	-8.72861e-05
1113526	10	71	170	40	F	24.5675	Rus	this study	-0.421217	0.912192
1113588	1	86	180	37	M	26.5432	Rus	this study	-0.360094	0.158484	0.000204484	-3.19682e-05
1113589	2						Rus	this study
1113590	1	95	177	50	M	30.3233	Rus	this study	0.508468	-0.294918	0.000413468	0.000275672
1113591	2						Rus	this study
1113592	1	109	175	36	M	35.5918	Rus	this study	1.71901	-0.597185	4.16446e-05	-1.33863e-05
1113593	1	115	180	47	M	35.4938	Rus	this study	1.69649	0.158484	0.000455989	-6.60147e-06
1113595	1						Rus	this study
1113596	1						Rus	this study
1113597	1						Rus	this study
1113598	3	73	164	59	F	27.1416	Rus	this study	0.311335	-0.0419951	0.00036473	1.43965e-05
1113599	1	85	176	39	F	27.4406	Rus	this study	0.298184	1.76692	0.000461019	5.42787e-05
1113600	1						Rus	this study
1113604	2						Rus	this study
1113611	2	89	170	50	M	30.7958	Rus	this study	0.733363	-1.29853	0.00014592	0.000358947
1113612	1	62	157	43	F	25.1532	Rus	this study	-0.123815	-1.43709	0.000407528	-0.000221394
1113613	1						Rus	this study
1113614	1	92	176	45	M	29.7004	Rus	this study	0.365337	-0.446051	0.00033956	0.00021302
1113615	1						Rus	this study
1113616	1						Rus	this study
1113617	2						Rus	this study
1113618	1						Rus	this study
1113619	2	73	160	38	F	28.5156	Rus	this study	0.464901	-0.839874	0.000125471	-0.000212339
1113620	1	58	168	36	F	20.5499	Rus	this study	-0.973045	0.417866	0.000178822	-0.000114731
1113621	1	59	159	48	F	23.3377	Rus	this study	-0.45874	-1.09982	0.000484348	1.32641e-05
1113622	1	87	178	46	M	27.4587	Rus	this study	-0.149752	-0.143784	0.000301423	-3.72861e-06
1113623	1						Rus	this study
1113624	1	83	173	41	F	27.7323	Rus	this study	0.351998	1.26103	0.00032543	0.000186736
1113625	1	76	173	37	M	25.3934	Rus	this study	-0.624279	-0.899452	0.000334464	-0.000454829
1113627	1						Rus	this study
1113628	1	85	153	49	F	36.3108	Rus	this study	1.9346	-2.11161	0.000352052	1.97433e-05
1113629	1						Rus	this study
1113630	1	96	176	51	M	30.9917	Rus	this study	0.662045	-0.446051	0.000223726	-2.10269e-05
1113631	1	75	172	35	F	25.3515	Rus	this study	-0.0872148	1.09239	0.000483868	8.60636e-05
1113633	1	71	178	45	M	22.4088	Rus	this study	-1.31006	-0.143784	0.00041183	0.000106846
1113634	3	60	162	48	F	22.8624	Rus	this study	-0.460752	-0.374138	0.000401856	-0.000399446
1113635	1						Rus	this study
1113636	2						Rus	this study
1113637	1	85	165	34	M	31.2213	Rus	this study	0.714793	-2.10852	0.000284398	-0.000157335
1113638	2	90	164	33	F	33.4622	Rus	this study	1.35526	-0.169922	0.000256194	-0.000397778
1113640	1	77	174	30	M	25.4327	Rus	this study	-0.61526	-0.748319	0.000466032	0.000194071
1113641	1	59	161	31	F	22.7615	Rus	this study	-0.565043	-0.762558	0.000308521	-0.000505501
1113642	1						Rus	this study
1113643	2	85	176	50	M	27.4406	Rus	this study	-0.092212	-0.316079	0.000216419	-0.000215088
1113644	3	54	159	43	F	21.3599	Rus	this study	-0.731835	-0.872353	0.000351598	-0.000103212
1113645	2	120	180	43	M	37.037	Rus	this study	2.26904	0.338887	0.000137265	0.000430351
1113646	1	80	183	40	M	23.8884	Rus	this study	-0.970081	0.611885	0.000421939	-0.000562592
1113648	3						Rus	this study
1113670	1						Rus	this study
1113671	2	80	165	53	F	29.3848	Rus	this study	0.621339	-0.00243442	0.00012263	-1.25146e-05
1113672	1	86	183	53	M	25.6801	Rus	this study	-0.558417	0.611885	0.000493415	-0.000337958
1113784	1						Rus	this study
1113785	1	55.5	166	41	F	20.1408	Rus	this study	-1.04851	0.0806024	6.51224e-05	-7.50611e-05
1113885	1						Rus	this study
1113919	1						Rus	this study
1114053	1						Rus	this study
1114054	3						Rus	this study
1114055	3						Rus	this study
1114110	1						Rus	this study
1114111	2						Rus	this study
1114112	1						Rus	this study
1114113	1						Rus	this study
1114148	4						Rus	this study
1114149	8						Rus	this study
1114150	1						Rus	this study
1114151	1						Rus	this study
1114209	7						Rus	this study
1114210	1						Rus	this study
1114211	2						Rus	this study
1114212	1						Rus	this study
1114213	7						Rus	this study
1114214	2						Rus	this study
1114247	1						Rus	this study
1114287	2						Rus	this study
1114288	1						Rus	this study
1114289	1						Rus	this study
1114290	1						Rus	this study
1114291	3						Rus	this study
1114292	1						Rus	this study
1114293	1						Rus	this study
1114294	1						Rus	this study
1114349	11						Rus	this study
1114350	2						Rus	this study
1114351	1						Rus	this study
1114352	1						Rus	this study
1114353	1						Rus	this study
1114354	1						Rus	this study
1114355	1						Rus	this study
1114356	1						Rus	this study
1114357	2						Rus	this study
1114358	7						Rus	this study
1114359	1						Rus	this study
1114471	3						Rus	this study
20P7701293	1						Rus	this study
20P7701753	1						Rus	this study
20P7705226	1						Rus	this study
20P7706806	1						Rus	this study
20P7707125	3						Rus	this study
20P7708139	11						Rus	this study
400204	1						ESTONIAN	external
400206	1						ESTONIAN	external
400209	2						ESTONIAN	external
400210	2						ESTONIAN	external
400221	1						ESTONIAN	external
400235	1						ESTONIAN	external
400236	2						ESTONIAN	external
400237	1						ESTONIAN	external
400238	1						ESTONIAN	external
400240	1						ESTONIAN	external
4030914	1						Rus	this study
4030930	1	100	185	49	M	29.2184	Rus	this study	0.254587	0.914152	9.91231e-05	-0.000287775
4030931	1	102	173	51	M	34.0807	Rus	this study	1.37179	-0.899452	0.000564924	-0.000219988
4030932	1	96	186	46	M	27.7489	Rus	this study	-0.0830687	1.06529	0.00040005	-9.7555e-05
4030933	1	94	183	55	M	28.0689	Rus	this study	-0.00953177	0.611885	0.000459183	-0.00037335
4030934	1	91	182	59	M	27.4725	Rus	this study	-0.146565	0.460751	0.000305443	-6.48533e-05
4030935	1						Rus	this study
4030936	1						Rus	this study
4030937	1	85	182	55	M	25.6612	Rus	this study	-0.562765	0.460751	0.000375513	-0.000227384
4030938	2	77	173	47	M	25.7276	Rus	this study	-0.513715	-0.807303	4.73736e-05	-0.000339591
4030939	1						Rus	this study
4030940	1						Rus	this study
4030941	1	103	186	46	M	29.7722	Rus	this study	0.381838	1.06529	0.000203805	4.88998e-05
4030942	2	76	173	39	M	25.3934	Rus	this study	-0.595928	-0.807303	0.000140882	-0.000206608
4030943	1	70	173	39	F	23.3887	Rus	this study	-0.449331	1.26103	0.000299603	-0.000240892
4030944	1	95	183	46	M	28.3675	Rus	this study	0.0590789	0.611885	0.000309414	-0.000192543
4030945	1	100	180	39	M	30.8642	Rus	this study	0.632741	0.158484	0.000402201	1.65037e-05
4030946	2						Rus	this study
4030947	4	110	190	53	M	30.4709	Rus	this study	0.757749	2.21129	0.000485201	0.000280846
4030948	3	82	182	56	M	24.7555	Rus	this study	-0.642068	0.56656	0.000264524	-0.000436434
4030949	1	105	171	46	M	35.9085	Rus	this study	1.79177	-1.20172	0.000311731	-0.000177262
4030950	1	87	178	42	M	27.4587	Rus	this study	-0.149752	-0.143784	0.000281701	-0.000130501
4030951	1						Rus	this study
4030952	8						Rus	this study
4030953	1						Rus	this study
4030953A	1						Rus	this study
4030954	1	86	179	53	M	26.8406	Rus	this study	-0.29176	0.0073498	0.000515917	-0.000354156
4030955	1	88.8	182	43	M	26.8084	Rus	this study	-0.299171	0.460751	0.000183852	-0.000340037
4030956	3	96	166	50	F	34.8381	Rus	this study	1.70001	0.290148	0.000337195	-0.000228184
4030957	1	88	176	47	M	28.4091	Rus	this study	0.0686298	-0.446051	0.000159762	-0.000207763
4030958	4	135	189	48	M	37.7929	Rus	this study	2.52655	2.03867	0.000565611	-0.000260617
4030959	2	113	189	48	M	31.6341	Rus	this study	0.939608	1.81256	0.000320829	5.52047e-05
4030960	1	117	181	60	M	35.7132	Rus	this study	1.7469	0.309617	0.000456221	-2.07824e-05
4030961	3	75	170	50	M	25.9516	Rus	this study	-0.341685	-1.19728	0.000207838	-8.0454e-05
4030962	1						Rus	this study
4030963	1	86	180	44	M	26.5432	Rus	this study	-0.360094	0.158484	0.000208537	-0.000268765
4030964	2	97	182	59	M	29.2839	Rus	this study	0.361342	0.66637	0.000463429	-0.000284503
4030965	20						Rus	this study
4030965V1	20						Rus	this study
4030965V2	20						Rus	this study
4030965V3	20						Rus	this study
4030966	1	117	174	52	M	38.6445	Rus	this study	2.42042	-0.748319	0.000192406	0.000256296
4030967	3	60	169	45	F	21.0077	Rus	this study	-0.79539	0.788362	0.000350722	-0.000409468
4030968	1	87	191	44	M	23.848	Rus	this study	-0.979367	1.82095	0.000419375	1.80318e-05
4030969	1						Rus	this study
4030971	8	100	176	56	M	32.2831	Rus	this study	1.49782	-0.343866	0.00058443	-4.19852e-05
4030972	1	96	178	42	M	30.2992	Rus	this study	0.502922	-0.143784	0.000465718	-0.000577751
4030974	1	94	182	51	M	28.3782	Rus	this study	0.0615355	0.460751	0.000418299	-0.000226222
4030975	1	93	184	34	M	27.4693	Rus	this study	-0.14731	0.763018	0.000267704	-8.54523e-05
4030976	1						Rus	this study
4030977	1	94	182	51	M	28.3782	Rus	this study	0.0615355	0.460751	0.000489262	0.000212653
4030978	1	95	185	46	M	27.7575	Rus	this study	-0.0810894	0.914152	0.000342952	-0.000315403
4030979	3						Rus	this study
4030980	2						Rus	this study
4030981	2						Rus	this study
4030982	1						Rus	this study
4030983	1	73	165	55	M	26.8136	Rus	this study	-0.297969	-2.10852	0.000201655	-0.000425978
4030984	1	81	183	35	M	24.187	Rus	this study	-0.901471	0.611885	0.000191595	0.000161064
4030985	1	118	183	55	M	35.2355	Rus	this study	1.63712	0.611885	0.000276423	-8.34352e-05
4030986	1	86	189	42	M	24.0755	Rus	this study	-0.927107	1.51869	0.000354864	-0.000233741
4030987	2						Rus	this study
4030988	1	85	173	59	M	28.4005	Rus	this study	0.0666669	-0.899452	0.000299884	-0.000193826
4030989	1	125	181	58	M	38.1551	Rus	this study	2.30798	0.309617	0.000462144	9.10758e-05
4030990	1						Rus	this study
4030991	1	100	187	37	M	28.5968	Rus	this study	0.11175	1.21642	0.00028817	-0.000156785
4030992	1	88	180	59	M	27.1605	Rus	this study	-0.218261	0.158484	0.000305245	4.83496e-05
4159588086_A	1						RUSSIAN_NSK	external
4159588086_B	1						RUSSIAN_NSK	external
4159588297_A	1						RUSSIAN_NSK	external
4159588297_B	1						RUSSIAN_NSK	external
4159588392_A	1						RUSSIAN_NSK	external
4159588392_B	2						RUSSIAN_NSK	external
4159588416_A	12						RUSSIAN_NSK	external
4159588416_B	1						RUSSIAN_NSK	external
4159588417_A	1						RUSSIAN_NSK	external
4159588417_B	1						RUSSIAN_NSK	external
4159588431_A	2						RUSSIAN_NSK	external
4159588431_B	1						RUSSIAN_NSK	external
4159588644_A	12						RUSSIAN_NSK	external
4159588644_B	1						RUSSIAN_NSK	external
4159588645_A	1						RUSSIAN_NSK	external
4159588645_B	1						RUSSIAN_NSK	external
4159588678_A	1						RUSSIAN_NSK	external
4159588678_B	1						RUSSIAN_NSK	external
4159588694_A	2						RUSSIAN_NSK	external
4159588694_B	1						RUSSIAN_NSK	external
4159588737_A	3						RUSSIAN_NSK	external
4159588737_B	1						RUSSIAN_NSK	external
4159588752_A	2						RUSSIAN_NSK	external
4159588752_B	4						RUSSIAN_NSK	external
4159588824_B	1						RUSSIAN_NSK	external
4159588825_A	2						RUSSIAN_NSK	external
4159588825_B	1						RUSSIAN_NSK	external
4159588826_A	7						RUSSIAN_NSK	external
4159588826_B	1						RUSSIAN_NSK	external
4159588837_B	1						RUSSIAN_NSK	external
4159588856_A	1						RUSSIAN_NSK	external
4159588856_B	1						RUSSIAN_NSK	external
4159588868_A	3						RUSSIAN_NSK	external
4159588868_B	3						RUSSIAN_NSK	external
4159588877_A	4						RUSSIAN_NSK	external
4159588877_B	1						RUSSIAN_NSK	external
4159588898_A	1						RUSSIAN_NSK	external
4159588898_B	1						RUSSIAN_NSK	external
4189242360_A	16						YAKUT	external
4189242360_B	16						YAKUT	external
4189242403_A	16						YAKUT	external
4189242403_B	16						YAKUT	external
4189242404_A	16						YAKUT	external
4189242404_B	16						YAKUT	external
4189242429_A	16						YAKUT	external
4189242429_B	16						YAKUT	external
4247625673_A	16						YAKUT	external
4247625673_B	16						YAKUT	external
4247625674_A	16						YAKUT	external
4247625715_A	18						YAKUT	external
4247625715_B	16						YAKUT	external
4247625716_A	16						YAKUT	external
4247625716_B	16						YAKUT	external
4247625717_B	16						YAKUT	external
4247625785_A	16						YAKUT	external
4247625785_B	16						YAKUT	external
4247625878_B	16						YAKUT	external
4252441358_A	16						YAKUT	external
4252441358_B	16						YAKUT	external
4252441455_A	16						YAKUT	external
4252441455_B	16						YAKUT	external
4252441456_A	16						YAKUT	external
4252441457_A	16						YAKUT	external
4252441457_B	16						YAKUT	external
4252441491_A	16						YAKUT	external
4252441491_B	16						YAKUT	external
4252441590_A	16						YAKUT	external
4252441590_B	16						YAKUT	external
4252441591_A	16						YAKUT	external
4252441591_B	16						YAKUT	external
4252441596_A	16						YAKUT	external
4252441596_B	16						YAKUT	external
4252441599_A	16						YAKUT	external
4252441599_B	16						YAKUT	external
4252441600_B	16						YAKUT	external
4252441601_A	16						YAKUT	external
4252441601_B	16						YAKUT	external
4252441619_A	16						YAKUT	external
4252441619_B	16						YAKUT	external
4252441651_B	13						KIRGHIZ	external
4252441653_A	13						KIRGHIZ	external
4252441653_B	13						KIRGHIZ	external
4252441715_B	13						KIRGHIZ	external
4257735210_A	13						KAZAKH	external
4257735210_B	13						KAZAKH	external
4257735223_A	5						BURYAT	external
4257735223_B	13						BURYAT	external
4257735224_A	5						BURYAT	external
4257735224_B	5						BURYAT	external
4257735225_A	13						KAZAKH	external
4257735225_B	13						KAZAKH	external
4257735229_A	5						BURYAT	external
4257735230_A	5						BURYAT	external
4257735230_B	13						BURYAT	external
4257735231_A	5						BURYAT	external
4257735231_B	5						BURYAT	external
4257735262_A	5						BURYAT	external
4257735262_B	5						BURYAT	external
4257735264_B	5						BURYAT	external
4257735304_A	13						KAZAKH	external
4257735304_B	13						KAZAKH	external
4257735306_A	13						KAZAKH	external
4257735306_B	13						KAZAKH	external
4257735316_A	13						KAZAKH	external
4257735316_B	13						KAZAKH	external
4257735317_A	13						KAZAKH	external
4257735317_B	12						KAZAKH	external
4257735318_A	13						KAZAKH	external
4257735318_B	13						KAZAKH	external
4257735359_A	13						KAZAKH	external
4257735359_B	13						KAZAKH	external
4257735504_A	1						RUSSIAN_STV	external
4257735504_B	2						RUSSIAN_STV	external
4257735530_A	2						RUSSIAN_STV	external
4257735530_B	1						RUSSIAN_STV	external
4257735538_A	3						RUSSIAN_STV	external
4257735538_B	1						RUSSIAN_STV	external
4257735539_A	1						RUSSIAN_STV	external
4257735539_B	1						RUSSIAN_STV	external
4257735578_B	13						KAZAKH	external
4257735582_A	19						BURYAT	external
4257735582_B	5						BURYAT	external
4257735595_A	5						BURYAT	external
4257735595_B	5						BURYAT	external
4257735597_A	13						KAZAKH	external
4257735597_B	13						KAZAKH	external
4257735598_A	13						BURYAT	external
4257735598_B	13						BURYAT	external
4257735599_A	5						BURYAT	external
4257735599_B	5						BURYAT	external
4257735600_A	5						BURYAT	external
4257735600_B	5						BURYAT	external
4257735607_A	19						KAZAKH	external
4257735607_B	2						RUSSIAN_STV	external
4257735608_A	19						KAZAKH	external
4257735608_B	13						KAZAKH	external
4257735609_B	2						RUSSIAN_STV	external
4257735613_A	2						RUSSIAN_STV	external
4257735614_A	2						RUSSIAN_STV	external
4257735614_B	1						RUSSIAN_STV	external
4257735622_A	1						RUSSIAN_STV	external
4257735622_B	3						RUSSIAN_STV	external
4257735639_A	1						RUSSIAN_STV	external
4257735639_B	1						RUSSIAN_STV	external
4257735651_A	3						RUSSIAN_STV	external
4257735651_B	1						RUSSIAN_STV	external
4257735662_A	5						BURYAT	external
4257735662_B	19						BURYAT	external
4257735663_A	1						RUSSIAN_STV	external
4257735663_B	1						RUSSIAN_STV	external
4257735664_A	5						BURYAT	external
4257735664_B	5						BURYAT	external
4257735669_A	5						BURYAT	external
4257735669_B	5						BURYAT	external
4257735685_A	5						BURYAT	external
4257735685_B	5						BURYAT	external
4257735686_A	5						BURYAT	external
4257735686_B	5						BURYAT	external
4257735687_A	5						BURYAT	external
4257735687_B	5						BURYAT	external
4257735688_B	19						KAZAKH	external
4257735689_A	13						KAZAKH	external
4257735689_B	13						KAZAKH	external
4257735690_A	13						KAZAKH	external
4257735690_B	13						KAZAKH	external
4257735734_A	13						KAZAKH	external
4257735734_B	19						KAZAKH	external
4257735735_A	5						BURYAT	external
4257735735_B	13						BURYAT	external
4257735745_A	5						BURYAT	external
4257735745_B	13						BURYAT	external
4257735746_A	5						BURYAT	external
4257735746_B	5						BURYAT	external
4257735747_A	5						BURYAT	external
4257735747_B	5						BURYAT	external
4257735763_A	21						CHINESE	external
4257735763_B	21						CHINESE	external
4257735764_A	21						CHINESE	external
4257735764_B	21						CHINESE	external
4257735765_A	21						CHINESE	external
4257735765_B	21						CHINESE	external
4257735772_A	13						KAZAKH	external
4257735772_B	19						KAZAKH	external
4257735773_B	13						KAZAKH	external
4257735779_A	13						KAZAKH	external
4257735779_B	4						KAZAKH	external
4257735780_A	13						KAZAKH	external
4257735780_B	13						KAZAKH	external
4257735802_A	1						RUSSIAN_STV	external
4257735802_B	2						RUSSIAN_STV	external
4257735807_A	5						BURYAT	external
4257735807_B	5						BURYAT	external
4257735829_A	1						RUSSIAN_STV	external
4257735829_B	1						RUSSIAN_STV	external
[truncated: 11,107 more rows]

## Sheet: Summary statisitcs
clusters	sex	mean_height	sd_height	mean_bmi	sd_bmi	mean_weight	sd_weigh	mean_age	sd_age	cohort_N
1	F	165.5	5.9	25.8	5.4	70.8	15.4	40.9	8.9	3090
1	M	179	6.6	28.1	4.4	90.1	15.2	40.6	8.9	2768
2	F	165	6	25.9	5.6	70.6	15.7	40.7	8.7	512
2	M	177.9	6.1	27.8	4.1	88.1	13.9	41	8.6	480
3	F	164.2	6	25.4	5.5	68.6	15.4	39.3	8.6	434
3	M	178.1	6.7	27.3	4	86.7	14	38.5	8.6	431
4	F	162.8	6.1	25.3	5	67.1	14.2	39.7	8.7	132
4	M	177.2	5.8	27.3	4.1	85.9	13.8	37.6	9.5	128
7	F	162.6	6.8	24.1	4.5	63.8	12.8	42.1	10.1	57
7	M	175.1	5.7	26.1	3	80	10.4	39.3	9.4	42
8	F	163	6	26.1	5	69.3	13.9	41.7	10.6	47
8	M	178	6	26.7	3.7	85	14	37.8	9.3	53
11	F	161.8	5.6	25.2	5.6	65.8	14.2	39.2	10.3	69
11	M	176.1	6.7	27.9	4.1	86.5	13.2	36.8	9.2	134
