# Supplementary material for: Transferability of the PRS estimates for height and BMI obtained from the European ethnic groups to the Western Russian populations
Source: Front Genet. 2023 Jan 16;14:1086709. doi: 10.3389/fgene.2023.1086709 (PMC9885218; doi:10.3389/fgene.2023.1086709)
Supplement: Supplementary file 5 [file DataSheet1.ZIP]

Archive with 1 entries (1 files):
- SupplementaryFile1.vcf
