# Supplementary material for: Transferability of the PRS estimates for height and BMI obtained from the European ethnic groups to the Western Russian populations
Source: Front Genet. 2023 Jan 16;14:1086709. doi: 10.3389/fgene.2023.1086709 (PMC9885218; doi:10.3389/fgene.2023.1086709)
Supplement: Supplementary file 8 [file Table1.XLSX]

## Sheet: Sheet1
ID	PCA1	PCA2	PCA3	PCA4	PCA5	PCA6	PCA7	PCA8	PCA9	PCA10
100218	0.0677458	-0.0446833	0.00793085	-0.00716059	-0.00430999	0.0136396	0.0137594	-0.00466344	-0.0114515	-0.000591433
100228	0.0698812	-0.0524735	0.00614007	-0.000327748	0.0256628	0.0127417	0.0252533	-0.00396755	-0.0025284	-0.000108712
100230	0.0508644	-0.0281933	-0.0114032	-0.00728099	0.0166076	-0.0128645	0.0568449	-0.0263745	-0.0177335	0.0143686
100232	0.0622705	-0.0359664	-0.00179939	0.00239496	0.0130756	0.00385551	0.00476453	-0.00725313	-0.00414274	-0.000563741
100233	0.047737	-0.0348047	-0.00358303	0.0016004	0.0105323	0.00681158	0.0383318	-0.0128866	0.00611284	0.00546221
100235	0.0561458	-0.0420561	0.00335791	-0.000328743	-0.00767846	0.00678561	0.00433541	-0.0128099	-0.00136825	0.00463199
100243	0.0571515	-0.0445327	0.0013796	-0.00525116	-0.000241837	0.0109607	0.00572611	0.00351893	-0.0176205	-0.00343404
100248	0.051467	-0.0408272	0.00301465	-0.00458953	0.0164012	0.000877512	0.034608	-0.0043171	-0.0139635	0.00246485
100249	0.0614185	-0.0328893	-0.00228721	0.00403607	-0.00410587	-0.00727081	0.0205168	-0.00252251	-0.00568274	-0.00262579
100252	0.069175	-0.0403228	0.00711955	0.0100708	0.00698711	0.0121573	0.0189486	0.00884073	0.047097	-0.00904854
100253	0.0646251	-0.0581114	0.0109239	0.00459589	0.0233818	0.00475468	0.0150791	-0.00141831	-0.0242612	0.0036923
100254	0.0484693	-0.0362513	-0.00809983	-0.00966875	0.00494894	-0.0179575	0.0236867	-0.0178073	0.00145708	-0.00290475
100257	0.0436331	-0.0352452	-0.0105744	0.00792132	-0.0147667	-0.00395072	0.00823339	0.00729227	0.0199277	0.0117205
100258	0.0637574	-0.0359371	0.00404691	0.00625426	-0.0126015	-0.0186063	0.0151312	0.00274193	-0.0157294	0.0185778
100259	0.0503961	-0.0359882	0.00252979	0.00795232	0.00269561	0.00578772	0.00373904	0.00321627	0.00294331	-0.00998336
100261	0.0613449	-0.0239769	0.0013175	-0.00165294	-0.0254035	-0.0153355	-0.0185493	-0.00382148	-0.00912909	0.00391199
100263	0.0735582	-0.0629175	0.0160138	-0.00739526	-0.0243521	0.00536033	0.00250246	-0.00232633	-0.0296132	0.0177379
100520	0.0623635	-0.0439979	0.0118315	-0.00746735	0.00152158	-0.00881872	0.0202414	0.0121829	0.00522304	-0.0113213
100531	0.0406372	-0.0306147	0.000569452	-0.0117428	-0.0106176	-0.0202283	0.0250927	-0.00150188	-0.0144207	-0.00303584
100550	0.0604655	-0.039817	0.00464769	0.00297612	0.000234512	-0.000393958	-0.00478997	-0.000225938	-0.00280101	0.0044636
100557	0.0574524	-0.0289813	4.74358e-05	-0.00367788	-0.000244199	-0.00286087	0.027141	0.0068112	0.0243831	0.000812169
100558	0.0626995	-0.0323296	0.00958411	0.00819491	-0.00022989	0.000394419	0.00761672	0.00403746	-0.0226066	0.00730063
1111111	0.036069	-0.00936091	0.00144365	-0.0116453	-0.00054464	0.006998	-0.0114482	0.00313625	-0.0171839	0.00718913
1111112	0.060357	-0.00654136	0.0251217	0.00274416	0.0182051	0.0321144	0.0253339	-0.0139972	0.00367738	-0.00901796
1111113	0.0541773	-0.0118106	0.0194847	0.000107999	0.0115684	0.0281895	0.0104238	-0.00010997	-0.0166102	0.00305124
1111114	0.0146186	-0.0353028	-0.0262667	0.00564328	-0.0159953	-0.0140875	0.0308873	0.00160714	-0.00528771	-0.00081837
1111115	0.0676352	-0.0156542	0.0215171	-0.00254393	0.0116787	0.037528	-0.00637603	-0.00739811	0.0117126	-0.00760387
1111116	0.0316803	-0.0189447	-0.0111495	0.0224072	0.0108757	-0.0124499	0.0301864	-0.012914	0.0507813	0.0102189
1111117	0.0302384	-0.0218949	-0.000651625	0.00464067	-0.0166462	-0.048796	0.0113971	-0.0227479	0.00699604	0.0102286
1111118	0.056908	-0.0106076	-0.00119674	0.000744161	-0.00113672	0.0224183	-0.00617047	0.0233952	-0.00392464	-0.00299954
1111120	0.0681525	-0.0267494	0.00900197	-0.00938323	-0.0306245	-0.00311396	-0.0177814	0.00271962	-0.0271943	-0.00977246
1111121	-0.000773409	-0.0174212	-0.0221719	-0.00473867	-0.0119074	-0.00971219	-0.0113613	0.00663129	0.000682733	0.0186139
1111122	0.0100799	-0.0290649	-0.0284182	0.014489	-0.0161178	-0.0497492	0.0505094	-0.0259655	0.00992345	0.015602
1111123	0.0494204	-0.0221932	0.00941213	-0.00578024	0.0117763	0.0100813	0.034129	-0.0137811	-0.0190808	-7.63436e-05
1111124	0.0543388	0.0389929	0.0161936	0.00125717	-0.024448	-0.0158533	-0.0274754	0.00524271	0.0190192	0.00232945
1111125	0.0203148	-0.0104588	-0.0284995	-0.00402299	0.0102546	-0.0184382	-0.0128987	0.00524776	0.0095936	-0.0220862
1111125b	0.0203148	-0.0104588	-0.0284995	-0.00402299	0.0102546	-0.0184382	-0.0128987	0.00524776	0.0095936	-0.0220862
1111126	0.0332015	-0.0246528	-0.0121484	-0.0117501	-0.0406265	-0.0120022	-0.0114286	0.00701174	-0.00344699	0.00862794
1111127	0.0493378	-0.0283203	0.0212182	-0.0173123	-0.0170274	0.00935743	-0.0127366	0.00728	-0.0407574	0.0208489
1111128	0.0157444	-0.0208391	-0.0156214	-0.0113901	0.041981	0.0173867	0.00655717	-0.0247987	-0.0179557	0.0326683
1111129	0.0502221	-0.0108933	0.0218356	-0.00760799	0.0168946	0.0196573	0.0326713	-0.016362	-0.0116865	0.00436874
1111130	-0.0147993	-0.0181172	-0.0435574	-0.00950657	0.02618	-0.00494505	-0.0366155	-0.0289142	0.0186416	0.0397226
1111131	0.0687769	-0.0281795	0.0193261	-0.00360767	-0.0123133	0.00296168	-0.003931	0.00652116	-0.0385282	0.0201541
1111132	0.000631607	0.0100358	0.00164176	-0.0100323	0.033792	0.0217595	0.00257666	-0.00926963	-0.00545913	-0.0200729
1111134	0.0188747	-0.0150669	-0.0228941	-0.00969729	0.0275034	-0.00317127	0.0303677	-0.00715352	-0.00307457	0.00525078
1111135	-0.00892233	-0.0236806	0.00251038	-0.00352352	-0.0216787	-0.0364109	-0.00583195	-0.00561142	-0.00606941	-0.00991625
1111136	0.00377714	-0.038226	-0.00523779	0.00319717	0.00312357	0.00349918	0.000571903	-0.00565677	-0.0105664	-0.00246343
1111137	0.0268847	-0.0339276	-0.00923354	-0.0223626	0.00245623	-0.0117153	0.00361681	0.0123909	-0.0109566	-0.0127695
1111138	0.0827552	-0.00220252	0.0239742	0.00190347	-0.00335942	0.0156557	-0.0192126	0.0154444	-0.00253213	-0.0105996
1111139	0.0472912	0.0299221	0.0128918	0.00676302	0.0158039	0.0228553	0.00432901	0.00661689	0.0116227	-0.0115499
1111141	-0.00293212	-0.0150075	-0.0296838	-0.0075224	0.00970248	-0.00078437	-0.00868986	-0.00819768	0.0145981	0.00597793
1111142	0.0585687	-0.0189885	0.00896868	0.0116728	-0.0124196	0.00602428	0.00271086	0.00688606	-0.0110888	0.0182877
1111143	0.0446947	-0.0147129	0.00158045	0.0210735	-0.00678826	0.00825737	0.0137531	0.0130479	0.0115387	0.00373278
1111144	0.0113429	-0.00657489	-0.0063954	0.00238088	0.00680305	-0.00409533	0.0124067	0.0231853	-0.0259657	0.0093486
1111145	0.044886	0.00136967	0.0138733	-0.0022684	-0.0181319	-0.0173147	-0.00969685	0.00908376	-0.0163927	0.00801161
1111146	0.0445375	-0.0361461	-0.0043231	0.00408396	-0.0107008	-0.0249858	0.013004	-0.00391414	-0.00159166	-6.32458e-05
1111147	0.0559504	-0.0103501	-0.00212057	0.00125185	-0.00152913	0.0229203	-0.00577766	0.0246679	-0.00398361	-0.00286643
1111148	0.026437	-0.0224188	0.0129929	0.0148788	0.0116408	0.001253	0.0137491	0.00866705	0.010776	-7.96044e-05
1111149	-0.00571755	-0.0106888	-0.0430574	0.0039951	-0.0108308	-0.0208937	0.00246428	-0.000362834	0.0178449	-0.0102605
1111150	0.0399858	-0.0149189	5.18281e-05	-0.00179609	-0.000838614	0.0126908	0.0291434	0.0110965	0.0121048	-0.0081509
1111151	-0.055581	0.0301321	-0.00587627	-0.0196185	0.00465438	-0.0117972	-0.00555634	-0.00404204	-0.0102609	0.0091896
1111152	0.0374318	-0.0357456	0.00197179	0.0137437	-0.0165665	-0.011408	0.0113581	-0.00891376	-0.0216261	0.00919241
1111153	0.059901	-0.0162489	0.0020836	0.00213377	0.00496132	0.000629971	0.00227409	0.00455251	0.0041517	0.00590711
1111154	0.0669502	-0.0290748	-0.00284064	-0.0027908	-0.00357708	0.0161758	-0.0087009	0.0119134	-0.0194433	0.0114788
1111155	-0.515607	-0.0189368	0.0476337	-0.0701655	0.0222452	0.00751674	0.0227781	0.00539137	-0.00389311	0.03599
1111156	0.0191384	-0.0420946	-0.0294351	0.00755598	-0.010847	-0.0395775	0.058568	-0.0283262	0.0163334	0.0198295
1111157	-0.00914388	0.00367579	-0.0239935	0.00118848	0.0348196	0.0015511	-0.0122547	-0.0307032	0.00522645	0.0169087
1111158	0.0411973	0.00920571	-0.0082692	0.00107127	-0.00347639	-0.0143697	0.0230973	0.00283218	0.0402153	-0.0232552
1111160	0.0146993	-0.0212552	-0.0161768	0.00566179	-0.0193513	-0.0387567	-0.0104783	0.00172329	-0.00945784	0.0198639
1111161	0.0386425	-0.0256366	0.00918134	0.000955087	0.00843801	0.000801155	0.0353303	-0.00769533	-0.00733753	0.0120508
1111162	0.0387669	0.0435813	0.020156	0.00634172	-0.00728399	-0.0215818	-0.00488122	-0.00193069	0.0126868	0.0137429
1111163	-0.00539732	-0.0294881	-0.0247097	-0.00145311	0.0076411	-0.00264258	0.0139185	-0.00232764	-0.0139011	0.00531614
1111164	0.0434604	-0.02072	0.0157952	-0.00664547	-0.00468676	0.0117895	-0.00177843	0.00369603	-0.00790422	0.00798996
1111165	0.0583856	-0.00673401	0.00448253	-0.0118865	0.0135977	-0.0127579	-0.00960748	-0.00496366	-0.0273348	0.00317577
1111166	-0.0872763	-0.0152812	-0.0758674	-0.0184234	0.0780762	-0.0266337	-0.0561684	-0.0364207	0.0196793	0.0277618
1111168	0.0518213	-0.0165113	0.0139274	-0.00614183	-0.0218789	-0.00667063	-0.0146213	-0.0199668	-0.00147414	-0.00507046
1111170	0.0138156	0.0288133	-0.00146734	-0.0156028	-0.00498649	0.00620597	0.00324755	0.0220928	-0.00656589	-0.00814417
1111171	0.0531122	0.000128445	0.021576	-0.00326646	-0.0354845	-0.0125446	-0.0300767	0.000202575	-0.00591807	0.00189723
1111173	0.0458384	-0.0143097	0.0020719	-0.00164595	0.00521695	0.00300993	0.0108349	-0.00254847	0.00709857	-0.00533532
1111174	-0.00278689	-0.021551	-0.00807997	0.0119237	-0.0327599	-0.0261833	0.00603465	0.00433616	-0.00536481	0.017109
1111175	0.0242341	-0.027949	-0.0115593	-0.00535554	-0.0168181	-0.0153069	0.0464026	-0.00353244	0.0248791	0.0110597
1111176	0.0501282	-0.020524	0.00312456	-0.000220263	0.0126288	-0.00615797	-0.00611287	0.0116676	-0.00643251	0.00360263
1111177	0.0200422	-0.0393185	-0.0300986	0.0151351	-0.0038901	-0.0416478	0.0329375	-0.0150955	0.00295753	0.0298896
1111178	0.0344991	-0.0147253	0.000972466	-0.00898696	-0.00733955	-0.0152493	-0.0278435	0.000682368	0.0016046	0.00826587
1111179	0.0726625	-0.00797102	0.0114624	-0.0140171	-0.0138598	0.0212301	0.00210737	0.0216574	-0.0263843	-0.0180925
1111180	0.0794999	-0.00139951	0.00756414	-0.00306308	-0.0190637	-0.00995142	-0.0139983	0.0101292	0.03292	-0.00781432
1111181	0.0442545	-0.012484	0.00643392	0.0100727	-0.00299099	-0.00286032	0.0126426	0.00961368	-0.00869599	0.00943212
1111182	0.0356306	-0.0237985	-0.0178083	0.0182313	0.0104925	-0.00402521	0.0373708	-0.0314907	6.10109e-05	0.0138098
1111183	0.0554552	-0.00821415	0.0182574	-0.000340474	-0.0108536	0.00703359	-0.00833867	-0.00494545	-0.00693064	0.00541728
1111184	0.0472875	0.0799759	0.00697112	-0.0012429	-0.0183238	0.00121426	-0.0194087	-0.00925248	0.0160968	-0.0215186
1111185	0.0465406	-0.0260661	0.00800552	-0.00296733	-0.0251326	-0.000411279	-0.0238633	-0.00228436	-0.0177126	0.00727062
1111186	0.0240126	-0.012774	-0.0119706	-0.0115441	-0.0130987	-0.0179724	0.0283364	0.00459487	0.00253682	0.00204799
1111187	-0.00529661	-0.0180394	-0.0456419	0.0207647	0.0272001	-0.017303	0.0347463	0.0350773	-0.0416548	-0.0691381
1111188	0.0595224	-0.021738	0.00855074	-0.00182444	0.000509937	0.0145975	0.0465902	0.0164511	0.00337068	-0.0057606
1111189	-0.0298241	-0.0195447	-0.018774	-0.00409493	-0.00798292	-0.0165026	0.0155531	0.00624334	-0.00929925	-0.0041026
1111190	0.0533206	-0.0236933	0.00866747	0.0161288	0.0152764	0.00875393	0.0131968	-0.002157	-0.0172516	0.016494
1111191	0.00523415	-0.0319771	-0.0300458	0.0171695	0.0161654	-0.0204313	0.0185448	-0.020026	-0.00570359	-0.011737
1111192	0.0763624	-0.0301165	0.0169835	0.0016519	-0.0118287	0.0121999	-0.0312185	0.0227303	-0.02037	-0.0119926
1111193	0.0492152	0.0222915	0.0131263	0.00279259	0.00913737	0.0137599	0.0114349	0.0095052	-0.00934827	-0.00489003
1111194	0.0494002	-0.0212221	0.014799	-0.0147802	-0.0233585	-0.0145655	-0.00335463	0.0103428	-0.00555172	-0.00553876
1111195	0.0240853	-0.0312662	-0.01433	0.00328835	0.0121628	0.000564969	0.0351961	-0.0197481	0.0436007	-0.0216091
1111196	0.00882879	0.0834872	0.0109078	-0.00538037	-0.0139286	-0.0136145	-0.0163629	0.00851227	-0.00374589	0.005858
1111197	0.0419685	-0.0215705	0.00276192	0.00446813	0.0076873	-0.000865664	0.0277396	-0.0115591	0.00832259	0.0116059
1111198	0.0602462	-0.0182521	0.0149976	0.00719888	0.0185055	0.0186492	0.0163165	-0.00623461	-0.0183573	0.000171323
1111199	0.0446444	-0.00565272	-0.00804396	0.00256692	0.00782589	-0.0025868	-0.00306071	0.00538264	-0.017772	0.0115422
1111200	0.0523701	-0.0105176	0.0133476	-0.0101796	-0.000712678	0.00958191	-0.0114605	-0.00390513	-0.0195766	-0.00321891
1111201	0.0323378	0.0181747	-0.013353	-0.00416754	0.00849553	-0.00528705	0.00217498	0.00343425	0.0166994	0.00481406
1111202	0.0517544	-0.00942258	0.00393676	-0.00847061	-0.00563093	0.00126729	-0.00878014	-0.00421997	-0.0201007	0.0100502
1111203	0.0276681	-0.020071	0.00578889	0.00294377	-0.00710656	-0.00703923	0.00402788	0.00517113	0.0120261	0.00692279
1111204	0.00208013	-0.013583	-0.0299057	0.00208786	-0.00373472	-0.0227396	0.0140239	-0.0134769	0.0123195	-0.0109997
1111205	0.0633707	-0.0123136	0.0170067	0.0170477	-0.0181843	0.0104383	-0.00572149	0.00800144	-0.00491747	0.0116031
1111206	0.044628	0.029485	0.00323493	-0.0065229	0.013358	0.00505599	0.0101878	-0.000496811	-0.0047565	-0.00982291
1111207	0.00248735	0.161013	-0.0199466	0.00640379	0.00809219	0.0203973	0.0188508	0.00348384	0.0120086	0.0114112
1111208	0.0321875	-0.0173557	-0.00369797	0.00919912	0.0228734	-0.0108824	0.0317351	-0.00223121	0.0019953	-0.0164742
1111209	0.0101543	-0.0216386	0.00262961	0.00236722	-0.00366048	-0.0119554	0.0154105	0.0129989	0.0404132	-0.000729632
1111210	0.0506004	-0.00301208	0.0186382	0.00392996	0.0177378	0.00197909	0.00494196	0.0124363	-0.0191851	-0.0124643
1111211	0.0594441	0.00118504	0.0139909	-0.00773795	0.012934	0.0101348	0.0308989	-0.00149848	0.0329766	-0.00702824
1111212	0.0551526	-0.0169036	-0.0128458	0.0104261	-0.0294604	-0.0185155	-0.014202	-0.0173878	0.000714769	0.00258236
1111213	0.064629	0.0282113	0.0105535	-0.0035175	-0.0151006	0.00486271	0.00121919	-0.00361161	-0.0046055	0.00412755
1111214	0.0424754	-0.010225	0.0190815	-0.00327947	-0.00310182	-0.00300433	-0.00257169	-0.00581674	-0.0209642	-0.0138453
1111215	0.0264387	-0.0262801	0.00622591	0.00840147	0.0176461	0.0315935	0.0205353	0.0129374	0.0250112	-0.00564597
1111218	-0.118386	-0.040242	-0.101097	0.00554107	0.0879769	-0.0185358	-0.083774	-0.0340379	0.00377824	0.0645458
1111219	0.0443507	-0.0335857	-0.0121692	0.0024168	-0.00815684	-0.034339	0.0453141	-0.0158663	0.0187178	0.0210344
1111220	-0.00150591	-0.0347617	-0.018814	0.00544593	0.000528005	-0.0120835	0.0180569	-0.0162837	-0.0194265	0.0171374
1111221	0.0371673	-0.0177352	0.00563655	0.003822	0.024672	0.00518078	0.000762358	-0.0192194	0.00612135	-0.00826896
1111222	0.0324581	0.195836	-0.00341897	0.0221421	-0.0190493	0.0102717	-0.0127003	-0.0210826	0.0311027	-0.0103474
1111223	0.0467739	-0.0203254	-0.00352937	0.00306424	-0.00154771	0.00428595	-0.00943401	0.0142501	0.0178465	-0.0104836
1111224	0.043089	-0.00784593	-0.0100322	-0.00293652	0.00661501	0.0168108	0.00726499	0.0142419	-0.0118676	-0.00193408
1111225	0.0232077	-0.0101136	0.0083062	0.00322332	0.00977554	0.000856847	-0.00343613	0.00470828	-0.00893248	-0.00682896
1111226	0.0390953	0.00392554	0.0106073	0.0115569	0.0278666	0.00969506	0.0101645	-0.00168948	0.00990766	0.0163642
1111227	0.00962629	-0.00298694	-0.0174252	-0.0213886	0.00709657	0.00561098	-0.022215	-0.00289383	0.0138234	0.00695763
1111228	-0.0503884	0.0153864	-0.00347224	-0.0134264	0.00278607	0.0128811	-0.00419789	-0.00576261	-0.00710298	0.00317524
1111229	0.0583118	-0.00389996	0.0152758	0.00196196	-0.0119852	0.00418432	-0.0082378	0.00634776	-0.00998441	0.00504024
1111230	0.0474932	-0.0343198	-0.00351763	0.0167637	0.00571093	9.62811e-05	0.0281649	0.00242928	-0.015367	-0.0107979
1111231	0.0470188	-0.0208877	-0.00315955	-0.0126615	0.00789672	0.0071398	0.0215799	-0.00707694	0.00376502	0.0152752
1111232	0.0629827	0.00282325	0.0168542	-0.00741409	0.0111697	0.0305027	0.0151948	0.000192797	0.00176454	-0.00855188
1111233	0.0458508	-0.0202599	0.0154364	-0.00894645	-0.00791826	0.0177555	-0.0144551	0.00640365	-0.00717741	-0.0017957
1111234	0.0331627	-0.0316986	-0.00642535	0.000810128	0.00113634	-0.0231765	0.00670737	-0.00605197	-0.0056014	0.00584853
1111235	0.0401772	-0.0132636	0.00270855	0.00261356	0.016682	-0.00490053	0.00460181	-0.00351112	0.0355771	0.00130995
1111236	0.0486197	-0.0185886	0.000657521	0.00222058	-0.0119377	0.00861434	0.00248536	0.00715181	0.0116175	0.00831874
1111237	-0.00387316	-0.0293308	-0.0168393	-0.0042273	-0.00543941	-0.0137202	0.0495666	-0.0105674	-0.00219905	-0.00688324
1111238	0.0546932	-0.0159596	0.0185	0.000112722	0.00959041	0.0203004	0.00304243	0.00299063	0.0148146	-0.0146601
1111240	0.0455119	-0.0151468	-5.56548e-05	0.00226822	-0.010497	-0.0035781	0.00861663	-0.0131189	-0.00279079	0.0137508
1111241	0.05756	0.00824245	0.018742	-0.0119236	-0.000814508	0.013596	-0.0118948	0.0101833	-0.00183698	0.00232044
1111242	-0.0721679	0.0126432	-0.0313642	-0.00294501	0.0560531	0.00212897	0.0142878	-0.00718715	0.0295205	-0.0287815
1111244	0.0615549	0.0126914	0.0146863	0.00596173	0.00891883	0.0192636	0.0119532	0.0110435	-0.0134684	-0.000794797
1111246	0.0446803	0.0288145	0.00208954	-0.0110917	0.00512971	0.00190676	-0.00501847	-0.0096242	0.0263646	-0.0042491
1111247	-0.0172807	0.192215	-0.00845921	0.00765293	0.000549255	-0.0129525	-0.0216622	-0.0115421	0.0204949	-0.0111381
1111249	-0.0187715	0.189079	-0.0134469	0.00245526	-0.00666436	-0.0111042	-0.0176896	-0.00969665	0.0288012	-0.0294669
1111250	-0.500966	-0.0107558	0.0621857	-0.0488284	-0.00438104	0.00206348	-0.00712163	-0.00552285	0.035941	0.00711349
1111251	0.0337354	-0.0263016	-0.00190335	0.00302423	-0.0138028	-0.00936141	0.00750523	-0.00934116	-0.0171404	0.0226624
1111252	-0.00120834	-0.0247443	-0.00281201	-0.00469081	0.0316853	0.00982492	0.0243805	-0.0122174	-0.0341696	0.000497108
1111253	0.0369861	-0.0262729	-0.0128599	-0.00402186	0.00361482	0.00119186	0.0181018	-0.00537019	-0.000556715	0.0149796
1111254	0.0208631	-0.0271793	-0.0149881	0.00354681	0.00451315	-0.0315522	0.0262824	-0.000586935	0.0372193	0.00701114
1111255	0.0329051	-0.0167428	-1.49797e-05	-0.00195264	-0.0201708	-0.0338143	0.019143	-0.0208988	0.0326967	0.00399911
1111256	0.0644949	-0.00502842	0.01796	0.0170351	0.00470417	0.0245985	-0.013593	0.0101423	0.0176003	-0.0207089
1111257	0.0112694	-0.0159988	0.00499252	0.00675996	-0.000706775	-0.0099487	0.00483985	0.00705393	0.00838062	0.00368753
1111258	0.0656888	-0.00253738	0.0163483	-0.00523944	-0.00996697	0.0247345	0.0100266	0.00259888	-0.00373793	-0.00154838
1111259	0.0669616	-0.0190977	0.0211237	-0.0154506	0.00233283	0.0337743	0.0224633	-0.0114597	-0.00665635	-0.00409745
1111260	0.0318865	-0.0320428	-0.00374567	0.012036	0.0190482	-0.0181147	0.0318348	-0.00986613	0.0223643	0.00743965
1111261	0.0223194	0.0186209	0.00940063	-0.00209417	-0.00461392	-0.000386303	0.00638778	0.0068568	0.00631384	-0.00281912
1111262	0.0594175	-0.0098029	0.0217177	-0.000495377	-0.00786738	-0.00455544	0.00551762	-0.00787878	0.00774992	-0.00808432
1111263	0.038484	0.0157695	0.0140825	0.0112798	-0.00995215	-0.0016215	-0.00350382	-0.00344744	0.0366572	-0.00978007
1111264	0.0234245	-0.0140905	-0.0134322	0.0117281	-0.0107081	-0.0106515	-0.000717364	-0.00074888	-0.013183	0.000245369
1111265	0.0333142	-0.0147222	-0.0118885	-0.0121693	0.0122211	-0.0195166	0.0132599	-7.58947e-05	0.0101632	0.00664927
1111267	0.0115462	-0.0185835	-0.00664297	-0.00844733	0.0114686	-0.0185441	0.00873468	-0.00263327	0.0299488	0.00879451
1111268	-0.0407664	-0.0143333	-0.0685762	0.00865962	0.0212362	-0.0142394	0.00162954	0.0521555	-0.0321881	-0.0606812
1111269	0.0288544	-0.0250371	-0.00968048	-0.0113694	-0.0281532	-0.0274057	-0.00533864	-0.00767143	0.000160299	0.00876033
1111270	0.0331666	-0.0191261	-0.000500365	-0.0137975	-0.0242027	-0.0241509	-0.0165069	-0.00667967	-0.00337162	0.0223495
1111271	0.0303356	-0.0105132	0.00202323	-0.00769251	-0.0246452	-0.0306709	-0.0156447	0.00464789	-0.00695008	0.0240118
1111272	0.0533502	-0.0013521	0.00409848	0.00733209	-0.0323369	-0.00571917	-0.0233036	-0.00228848	-0.0141746	-0.0138842
1111273	-0.046012	-0.0285601	-0.0283829	0.000937821	0.0475512	0.011574	-0.00238151	-0.0240736	-0.00248755	0.0492297
1111274	0.0295615	-0.0367009	-0.00836365	-0.0100392	-0.0166793	0.00255312	0.00516996	-0.00478781	0.00272619	-0.0104386
1111275	0.0652606	-0.0116068	0.0156239	-0.0135378	-0.00246686	0.00322805	-0.0172104	0.00980169	-0.0213738	-0.00646388
1111276	-0.0288238	-0.0166061	-0.00231883	-0.00732365	-0.00432406	-0.0104209	0.017153	0.00212705	-0.00214863	0.00907096
1111277	0.061274	-0.00363141	0.0166215	0.00311813	0.0168385	0.0189575	0.00239588	0.0149818	-0.00656967	-0.00432319
1111278	0.0719738	-0.0232073	0.0026265	0.000174782	0.0202546	0.0151461	0.00204436	0.00374991	-0.0248164	-0.00255426
1111279	0.00444485	0.19345	-0.00731692	0.0111679	0.00102374	-0.0197395	0.0167204	0.00586411	0.0224757	0.014131
1111280	0.052886	-0.0282875	0.00580768	0.0170015	-8.60538e-05	-0.0066311	0.0186732	-0.0113044	-0.0112419	0.0100391
1111281	0.0521915	-0.0099387	0.0124937	0.0142094	-0.00180245	0.0111317	-0.00637712	0.00417945	0.00378109	-0.0141257
1111282	0.0396995	-0.0243604	0.0119829	-0.0139642	-0.0200868	-0.016982	-0.0358215	-0.00233768	0.00705731	-0.0141022
1111283	0.0396369	-0.0235968	0.00830526	-0.00505079	-0.00363211	0.00561304	0.00907288	0.00134131	-0.00970482	0.00476048
1111284	0.0151346	-0.0363293	-0.0160974	0.000329647	-0.0270139	-0.0303341	0.0306554	-0.00284998	-0.0313587	0.013513
1111285	0.0625531	0.000568274	0.0356637	0.00128334	0.00452565	0.010551	-0.0136086	0.00186343	0.0297063	-0.0120223
1111286	0.0669962	-0.00824657	0.0279234	0.00467839	-0.000861163	0.021635	-0.00640496	0.0182476	-0.0231725	-0.0159691
1111287	0.0219693	-0.0169666	0.0140304	-0.0033971	0.00868484	0.0142722	-0.00562172	0.00238166	0.0120647	-0.0079366
1111288	0.0619102	-0.00467859	0.0210129	-3.69881e-06	-0.0350698	-0.00236575	-0.0299453	-0.0051923	-0.0124877	0.00339229
1111289	0.0136673	0.0024376	-0.0311576	0.0092549	0.0149816	-0.00170985	0.001019	0.0397932	-0.0348549	-0.0376872
1111290	0.0411002	-0.011466	0.000186417	-0.0112268	-0.00218935	0.00355487	0.00426948	-0.0134209	0.0253819	0.0032257
1111291	-0.227089	0.0230843	-0.0562452	-0.0280469	0.0175005	0.0108373	0.00761269	0.0161858	-0.014176	-0.082044
1111292	0.0443085	-0.0101771	0.00333449	-0.00820946	-0.0213045	-0.0161597	-0.0295221	-0.00165957	-0.0170505	0.00775091
1111293	0.0413705	-0.0097527	-0.00144603	0.000360492	0.0146571	-0.000105456	0.0183819	0.00766192	-0.00204971	0.00128411
1111294	0.0560702	0.00302804	0.0047517	0.00557388	-0.0241088	-0.00472651	-0.030597	0.00690292	0.0224652	-0.00584076
1111295	-0.0549555	-0.0213251	-0.0451124	-0.00115359	0.0277492	-0.0172298	-0.0371426	0.00138117	-0.00612691	0.0217537
1111296	-0.0517637	-0.0101228	-0.00139273	-0.00191166	0.00877396	0.00236557	0.01731	-0.0122427	-0.00202247	0.0145638
1111297	0.00923015	-0.0303693	-0.0252446	-0.00468304	-0.0118575	-0.00767844	0.0281731	0.00895675	0.0124252	-0.0132924
1111298	0.0313354	-0.0220379	0.00264527	0.0192734	-0.0021857	-0.00194134	-0.00363164	0.0065989	-0.0156524	-0.0119344
1111299	0.0553181	0.00839261	0.0174243	0.00679398	0.00480131	0.0180581	0.0207147	0.00710083	0.0130624	-0.0302829
1111300	0.0577662	-0.017789	0.0177594	0.00177863	0.0157007	-0.00383376	0.00288947	-0.00542986	-0.00320818	0.0114996
1111301	-0.104765	-0.0277848	-0.0742494	0.0108042	0.00139386	0.0328189	0.0303043	-0.00649337	-0.0036184	-0.0406173
1111302	0.0313207	-0.0164948	0.0138805	-0.0131074	-0.00563028	-0.00555035	0.00527482	0.00983127	-0.0208959	-0.00456654
1111303	0.00324348	-0.00266527	-0.0310236	0.00249726	0.00779625	-0.00376587	-0.00224215	0.0453727	-0.0282256	-0.0367544
1111304	0.046354	-0.0304911	0.000600249	0.00185821	-0.00850667	-0.0109971	-0.0118626	-0.00990638	-0.00527762	0.0200567
1111305	-0.109208	-0.0267873	-0.100384	-0.000303545	0.0972155	-0.0109388	-0.0752012	-0.0342027	0.0193704	0.0595972
1111306	0.0447023	-0.0259916	0.0155923	-0.0048277	-0.0152312	-0.00841898	-0.0259717	0.00131478	-0.0103415	0.0056773
1111307	-0.0163266	0.000628357	-0.00109985	-0.0088854	0.02767	0.0361638	0.0283322	-0.00200292	0.0155321	-0.00719022
1111308	0.0298813	-0.0148221	0.0140293	0.00589225	0.016893	0.0259603	0.0385899	-0.000785127	-0.000267388	-0.00796033
1111309	-0.0167671	0.206838	-0.00757303	0.0171293	-0.0337062	-0.0341526	-0.0269883	-0.00179183	0.0141994	-0.0379935
1111310	-0.0158617	-0.0266323	-0.0373814	0.00997047	0.0163051	-0.0195789	0.0422261	-0.00366643	0.0240711	-0.031623
1111311	0.0317033	0.0144489	-0.0048297	0.00266092	0.00521861	-0.00368856	0.00889797	-0.00696593	-0.0034373	0.0103632
1111312	-0.0112018	0.194536	0.00692544	0.0316078	-0.0407318	-0.0296868	-0.0367929	-0.0101914	0.0553424	-0.0371486
1111313	0.0652231	0.0155172	0.0116466	0.00401446	-0.0127867	0.0111149	-0.0177633	-0.00479021	-0.0207107	0.0197696
1111314	0.0563988	0.00434035	0.00436082	-0.00322881	0.00147683	-0.0022057	0.0140494	0.00159683	0.0383533	-0.00657444
1111315	0.00992074	0.0173293	-0.00735406	0.00122443	-0.00527484	-0.0126287	-0.00893472	0.00570941	0.020048	-0.046288
1111316	0.0700367	-0.00363683	0.0125813	0.00285802	-0.00826637	0.0153735	-0.00510146	0.0109719	-0.0186942	-0.0118245
1111317	0.0362803	-0.0249824	-0.00652055	0.00348281	-0.0224631	-0.0169277	-0.00836993	-0.0153273	-0.0166166	0.0213918
1111318	0.0563454	-0.0171977	0.022465	-0.0102694	0.00385118	0.0166695	0.00240442	0.000653132	-0.0177003	0.00212636
1111319	0.0430153	-0.026932	-0.0106215	0.0129196	-0.00162546	0.00362671	0.0127609	0.00735649	0.0289887	-0.00762323
1111320	0.0670569	-0.010662	0.00971595	-0.00185436	0.0016349	0.0156546	-0.00172096	0.0133073	0.0115906	0.00954521
1111321	0.0271022	-0.0328035	0.000196859	-0.011323	-0.000489368	0.00576584	0.0158706	-0.00859601	-0.0222793	0.0128751
1111322	0.0611638	0.000217745	0.0178278	-0.00457648	-0.00233204	0.00730607	-0.00404004	0.006254	-0.00669981	0.000755553
1111323	0.0496522	-0.0184152	0.00166953	-0.00775808	0.00279108	0.0172974	0.00745036	0.00288493	-0.0109403	0.024533
1111324	0.0233117	-0.0267436	-0.00674878	0.0032652	0.0408886	0.0012286	0.0181839	0.0185284	-0.0261693	0.0126801
1111325	0.035354	-0.0113264	0.000774258	0.0131833	0.0413035	0.00247652	0.00735995	0.0149852	-0.0156785	0.0241539
1111326	0.011726	-0.0157815	-0.027075	-0.00178381	-0.0113302	-0.0165645	0.0155796	-0.000219154	-0.00277787	-0.0289227
1111327	0.0118947	0.153908	0.00666304	0.0254575	-0.0435852	-0.0169542	-0.0429428	-0.00271597	0.0497663	-0.00400307
1111328	0.0260284	-0.00461701	0.00304254	-0.005995	0.00818861	0.0186342	0.00602784	-0.00398198	-0.00753347	0.0126651
1111330	0.000940995	0.176566	0.0018249	0.025941	-0.0393044	-0.0276819	-0.0467795	0.00123752	0.034402	-0.0254081
1111331	-0.0105936	-0.0180908	0.00520548	-0.000891984	0.0280657	0.0346513	0.0331141	-0.0045389	0.00478264	-0.00911783
1111332	0.00421738	-0.0112656	0.0145519	-0.0062239	0.0143879	0.0353861	0.0489493	-0.00743186	0.010824	0.00160852
1111333	0.0628192	-0.0059044	0.019213	0.00969285	-0.0129257	0.0150113	0.00446648	0.0184284	0.0690446	-0.0288469
1111334	0.0446328	-0.0252674	7.44149e-05	0.0135804	-0.0151185	0.0108977	0.00715209	-0.00108536	-0.00034171	-0.00697246
1111335	0.0552326	-0.0278357	0.0106902	0.00509423	0.0047546	-0.0010542	0.0044886	-0.0152596	0.00519122	0.00552257
1111336	0.0368645	0.0995774	0.000119026	0.000921136	-0.011822	-0.00716867	-0.018526	-0.00728283	-0.0117124	0.00268274
1111337	0.0665233	-0.0229705	0.0104102	0.000159348	0.00451221	0.0213595	-0.00610877	0.0122682	-0.00900532	0.0123266
1111338	0.0577363	-0.0173671	0.0120255	0.0041352	-0.0036619	0.00419373	0.0126673	0.0034378	-0.00256605	0.000460945
1111339	0.0482802	-0.0185412	0.00742457	0.000323923	0.0212829	0.0169104	0.000445962	0.000894052	0.0037017	-0.00531067
1111340	0.0146608	-0.0187207	-0.010018	0.00850531	-0.0303131	-0.0194673	-0.00733103	-0.00622097	-0.00993903	0.0039414
1111341	0.00521656	-0.0247239	-0.00450268	0.0075298	0.0254667	-0.00220155	0.0274081	0.00485971	-0.0194386	0.00202894
1111342	-0.0600744	-0.0236726	-0.0762178	0.0106142	-0.00557921	-0.0500894	-0.00986609	0.0536549	0.00924559	-0.0212259
1111343	-0.0368152	-0.018953	0.0139368	-0.00579365	-0.00799414	-0.0235808	-0.00490729	-0.00758613	0.00393992	0.00733604
1111344	0.0582603	-0.0131674	0.0105202	-0.014612	-0.0303861	0.00616436	-0.0301965	0.00484572	-0.0159431	-0.0147704
1111345	0.0699663	-0.000692471	0.00555014	-0.00675758	0.0168675	0.00961566	-0.00419726	0.0149621	-0.00937665	-0.00667893
1111346	0.0591966	-0.00305084	0.012297	0.000223655	0.0189354	0.0125842	-0.00758765	-0.00510507	-0.0253565	0.006334
1111347	0.0669001	-0.0035115	0.0259103	0.0054745	-0.0164734	-0.0160439	-0.000202163	0.0024906	-6.46003e-05	0.00925387
1111348	0.0559426	-0.00281077	0.0147024	-0.011434	-0.00971598	0.00427785	-0.0121121	0.00258715	-0.00267799	0.0201214
1111349	0.0220743	-0.0311875	-0.0188201	0.0041948	-0.0124734	-0.0248312	0.0292069	-0.0217841	-0.00546816	0.0178207
1111350	0.0704407	-0.0215761	0.00705076	0.00476884	0.00516629	-0.0029923	0.00120539	0.0185542	-0.013101	0.000748466
1111351	0.0299423	-0.02153	-0.0107096	-0.00029533	-0.0205612	-0.0288665	0.00507293	-0.0169586	0.0395243	-0.00119628
1111352	0.00294047	-0.0296118	-0.0177545	-0.00474983	-0.0309266	-0.027252	0.0147346	-0.0131338	0.001277	0.0223982
1111353	0.0524965	-1.33155e-05	0.0108503	-0.0128986	-0.0225725	0.00681799	-0.025261	-0.00338205	0.026382	-0.0170714
1111354	0.0259202	-0.0235944	-0.0108854	-0.0193942	-0.0374626	-0.0179413	-0.00780087	-0.0137303	-0.000324681	0.00712353
1111355	0.0381862	-0.019748	0.0143355	-0.00520305	0.0115065	0.0151396	0.028838	-0.00797951	0.0104608	-0.00688691
1111356	0.0524057	-0.0134164	0.00894872	-0.00161652	-0.0115714	0.00260331	-0.0122066	0.00415838	-0.00951594	-0.000662186
1111357	-0.0167511	-0.00668345	-0.0152077	-0.0159851	0.010542	0.000681706	-0.0129178	0.0121691	-0.0239376	0.00226201
1111358	0.0405317	-0.0106198	0.0132803	-0.00724295	0.00301382	0.0145028	0.0157545	0.0118609	0.0241547	-0.00793192
1111359	-0.229245	0.0054698	-0.0399469	-0.0352312	0.00397631	0.00906441	-0.00397418	0.00487098	-0.0114063	-0.0360544
1111360	0.0494582	-0.0228953	0.00921049	0.000532551	0.0128216	-0.00315582	0.0198496	-0.022394	0.00627856	0.0142633
1111361	0.0557329	-0.00635508	0.00658063	-0.00782348	-0.0127851	-0.00308669	0.00311911	0.0207327	0.0249251	-0.0232318
1111362	0.054428	-0.00771347	0.0274084	-0.00832729	-0.0211307	0.00137214	-0.0312929	0.0052279	0.00197803	-0.0084583
1111364	0.0314173	-0.0176069	-0.00753632	0.00372797	-0.0290978	-0.025358	0.00233038	-0.00959152	0.0150141	0.00780979
1111365	0.0724486	-0.0125351	0.023565	-0.00388545	-0.00539221	-0.00722475	-0.000767107	0.00357889	-0.0131808	0.0150201
1111366	-0.212372	0.0111426	-0.0243188	-0.0403532	0.000698061	-0.000845984	-0.00170531	0.0105311	0.000137787	-0.0149043
1111367	0.0463296	-0.00956738	0.00737251	0.017605	0.0049908	0.00680893	-0.00368688	0.00793676	-0.0169827	0.00703292
1111368	0.0589809	0.0856933	0.0247083	0.0134711	-0.0106284	-0.0031771	-0.0127774	-0.00352063	-0.000160918	0.0018594
1111369	0.0574825	-0.00219323	0.0208835	-0.00888676	-0.00281871	0.0125371	-0.00265524	0.0125403	0.00116591	-0.00140396
1111370	0.0492642	-0.013177	-8.81465e-05	-0.0153775	-0.00280544	0.00719135	-0.00333141	-0.00518724	-0.0255819	0.0120932
1111371	0.0306994	0.0140486	0.00322476	0.00613373	0.000419685	-0.0077774	0.00706331	-0.00498262	-0.00456469	0.0177423
1111372	0.0590555	-0.0172038	0.00365943	-0.000234431	-0.026832	-0.0014378	-0.0322763	0.00210856	-0.0134856	-0.0138404
1111373	0.0451702	-0.0106196	-0.0043047	-0.0143105	-0.00761761	-0.00668072	-0.00708983	0.00627366	-0.0101711	0.00816893
1111374	0.0419668	-0.0229373	-0.0106141	0.0121736	0.0125077	-0.00564128	0.0311971	0.0104262	0.0131353	0.0232855
1111376	0.049706	-0.0223801	0.00222172	-0.0089773	-0.0189314	-0.011785	-0.029278	0.00446888	-0.0174182	-0.00367158
1111377	0.0386184	-0.0253888	0.00964658	0.00647971	-0.00404888	-0.00511595	-0.0298357	0.00393005	-0.0119387	0.00910007
1111379	-0.0248548	-0.0237299	-0.0479529	0.0101707	0.0109524	-0.0195967	-0.00551773	0.0523306	-0.0320515	-0.0481016
1111380	0.0268552	-0.0221151	-0.0137476	-0.00453496	-0.01174	-0.0283492	-0.0225049	0.032744	-0.0369644	-0.0203166
1111381	0.0107477	-0.00852963	-0.0109294	-0.0153877	-0.00299416	-0.000397892	-0.0170045	0.00802459	-0.0304285	-0.00897074
1111382	-0.351125	0.0259466	0.0376774	-0.0739038	0.00111778	-0.0102433	0.00431225	0.00726478	-0.000971726	-0.00331098
1111383	0.0342908	-0.00940257	0.0117038	0.00894958	0.00706067	0.00743227	0.010431	0.00880335	0.00696809	0.00320274
1111384	0.0502347	-0.00308654	0.00379811	0.0128747	0.0154653	0.0157795	0.00495297	0.00312268	0.029005	-0.00586781
1111385	0.0625301	-0.0152261	0.0216691	0.00856836	0.013866	0.0198233	0.0235313	-0.00252955	0.00874718	-0.0183694
1111386	0.029139	-0.00253888	0.00361923	0.00419159	-0.0347263	-0.00214706	-0.010731	0.00122339	-0.0142951	0.0134648
1111387	0.0715849	-0.0130952	0.00968525	0.0026264	0.0219423	0.0355561	0.0377914	0.00772886	-0.0360821	-0.00382821
1111388	0.0632057	-0.0246203	0.0158885	0.00606438	0.00211539	0.0245631	0.0227259	0.00536263	0.00502597	-0.00925012
1111389	0.0638245	0.00527076	0.0198115	-0.00546158	0.0254559	0.0236608	0.024473	0.0309258	-0.00818472	-0.00149837
1111390	0.0581649	-0.0260195	0.0276521	0.0155964	0.00715404	0.0218933	0.0237144	0.0125503	0.0208355	-0.0111945
1111391	-0.140301	0.0217615	-0.0388796	-0.0435793	-0.0131534	0.00946837	-0.0289594	-0.00232994	-0.00344479	-0.0330326
1111392	0.0236188	-0.0250843	-0.00225644	0.00634244	-0.00842336	-0.0242584	0.0278116	-0.0118714	0.0317959	0.00192782
1111393	0.0364254	0.0937458	-0.0128952	-0.00362255	0.00189996	0.0116085	0.0165097	-0.00648504	0.00826875	-0.011058
1111394	-0.0641094	0.0120976	0.0013048	-0.0149226	0.0212543	0.0327717	0.0108035	-0.00883218	-0.013516	-0.01233
1111395	0.0295958	-0.0199026	-0.00737103	-0.00822819	-0.0168289	-0.014341	-0.00441438	-0.00344383	0.0193111	-0.0236481
1111396	-0.158099	0.00506802	-0.0348435	-0.0325826	-0.00324895	0.00787069	-0.000919324	-0.00678268	0.0102674	-0.0251464
1111397	0.0371199	-0.0195154	-0.0137064	0.00248307	-0.0211118	-0.00561081	0.0186544	-0.00645118	0.00538108	0.00244606
1111398	-0.0494912	-0.0134038	-0.0525641	0.00900937	0.00364055	-0.0104767	0.00720093	0.0108866	-0.0230086	-0.0201525
1111399	0.0389104	-0.00388496	0.00307273	0.00780808	0.0114268	0.0205522	0.00345681	0.00400442	-0.00522428	0.00977142
1111400	0.0439171	-0.014647	0.00335421	0.00443936	-0.0333316	-0.0134187	-0.0186582	0.0136564	0.0140053	0.0095646
1111401	0.0457635	-0.022264	0.0144885	0.00355039	-0.00656573	-0.0291737	0.00710108	0.000632713	-0.0161485	-0.000328848
1111402	0.0335008	-0.00584197	-0.00604919	0.0201127	0.0228702	0.0101795	0.0237925	-0.00208302	0.00452142	0.00399006
1111403	0.041872	-0.0250159	0.00954131	-0.0073122	0.00744729	0.0222008	0.0292287	-0.0142827	-0.0232776	0.00643786
1111404	0.0604364	-0.0197756	0.0103686	-0.0107641	-0.0134359	0.00766834	0.0101151	-0.00967113	-0.0173894	0.0173179
1111405	0.0636035	0.0060871	0.0160384	0.00736248	0.00783646	0.0304193	0.0206626	0.00690431	-0.00755616	-0.000700151
1111406	0.0495378	-0.0253135	0.0165799	-0.00662228	0.00759297	0.00153969	0.0146913	-0.00886667	-5.73218e-05	-0.00123511
1111407	0.0403416	0.0328108	0.0225568	0.00907747	0.00802524	0.00491564	0.00250783	0.000550505	-0.00450029	-0.00118701
1111408	0.0679043	-0.0319923	0.0130847	-0.0163394	-0.00266315	0.00920139	0.00145543	-0.0140186	-0.0110035	-0.00373685
1111409	0.0582865	-0.0150639	0.0215223	0.0071302	-0.00847496	0.0084632	0.00941366	0.0113139	0.0169162	0.0179003
1111410	0.0522523	-0.0129897	0.0191677	0.000414581	0.0128031	0.012743	-0.0181876	0.0244895	0.0196106	-0.0114767
1111411	-0.0574129	-0.032534	-0.0857051	-0.00275937	-0.0132726	0.0388547	0.0114324	0.0174126	0.00805737	-0.0779691
1111412	-0.161683	-0.0277365	-0.116131	-0.00350831	-0.0120273	0.0560199	-0.00104448	0.0123029	0.000770199	-0.079465
1111413	0.00599759	-0.0369425	0.000494208	0.00603971	0.0258133	0.00244702	0.0212925	0.0202897	0.0292444	0.00200749
1111414	-0.00880021	0.0202383	0.00989465	-0.00897583	0.00445474	0.00130659	0.0304373	0.00433107	-0.00366375	0.00288868
1111415	-0.044276	-0.0234193	-0.0456011	0.0133188	0.0528169	0.00940567	-0.00174082	-0.0220272	0.0054869	0.034027
1111416	-0.0778658	-0.0327552	-0.0802153	-0.0125689	0.00243036	0.0504552	0.00591222	0.00455619	0.00661042	-0.0814798
1111417	0.0264625	-0.0415967	-0.0287196	-0.00126287	0.0107753	0.030389	0.0254756	0.0101567	0.0399217	-0.0629876
1111418	0.0186375	-0.0289844	-0.0302609	0.00196645	-0.0270974	-0.0337107	0.0135002	-0.0361575	0.0178594	0.00645781
1111419	-0.0164375	0.0697615	-0.0446606	0.00513085	0.0102024	-0.0220486	0.0332924	-0.0038706	-0.0116291	-0.00354696
1111420	0.0473671	-0.0335206	0.00665161	0.00104145	0.00561921	0.0204025	0.0246722	-0.000432661	-0.02028	0.00647749
1111421	0.0620838	-0.0341029	0.0125751	0.000489961	-0.0174353	-0.00517433	-0.00555439	-0.00733482	0.0250345	-0.0109707
1111422	0.0439612	-0.0220678	0.00442702	0.00689699	-0.0152621	-0.00812898	0.0229699	-0.00224553	-0.00368709	-0.00408953
1111423	0.0479502	-0.0174243	0.0111626	-0.00308632	0.0141496	0.0103633	0.00811927	0.00952632	-0.0115158	0.000330165
1111424	0.0565334	0.0164311	0.0221421	0.00139363	-0.00701308	0.0107522	0.00335577	0.0137812	-0.0222926	0.0123891
1111426	0.0432368	-0.0191388	0.00647082	0.0057925	0.011475	0.0228202	0.0271521	0.00543287	-0.00076481	0.00849458
1111427S2	-0.00877903	0.176826	0.00292944	0.00581631	-0.00882205	0.000173331	0.00834759	0.00613078	-0.0105582	0.0175857
1111428	0.0190057	0.0434978	0.00283203	-0.0122478	-0.0115588	0.00669041	0.021981	-0.00579727	-0.0292701	-0.00317803
1111430	0.055463	-0.0129496	0.0047874	-0.00802297	0.000745062	0.0119517	-0.00256487	-0.0234243	-0.02163	0.0160986
1111431	0.0422417	-0.0306573	-0.00386845	0.00922358	-0.00672403	-0.00250865	0.0239524	-0.0050736	-0.00424317	0.0175194
1111432	0.0313567	-0.0334206	-0.0302862	0.0104466	-0.0377737	-0.024767	0.0220297	-0.00651953	0.00293483	0.0185801
1111433	0.0597317	-0.0038251	0.00714566	0.00283976	-0.00679935	0.00528302	-0.00496226	0.00180463	0.0122921	-0.0114472
1111434	0.0394225	0.00358542	0.00765183	-0.00149974	0.0232107	0.0254999	0.0127629	-0.00304344	-0.0174285	0.00325447
1111435	0.0516765	-0.0231754	0.00529211	0.000876431	-0.0186729	-0.0168889	-0.0208533	0.00941428	-0.0101711	0.00219535
1111436	-0.025552	-0.0269106	-0.00245712	-0.0105435	-0.0143368	0.00423496	0.00118526	0.00475411	-0.0184735	0.0093644
1111438	0.00384838	-0.0451234	-0.0232106	0.00907557	0.00729365	-0.0124767	0.021297	0.000424857	0.0218403	-0.0174035
1111439	0.0613953	-0.00375495	0.0284607	-0.00184059	-0.00408036	0.0136965	-0.00557098	-0.00975859	0.00310533	-0.00973735
1111440	0.0521413	-0.00645174	0.00327388	0.00799935	-0.0172157	0.00228825	-0.00567139	-0.00162413	-0.0152863	0.00598166
1111441	0.0588063	-0.00484246	0.0142729	-0.00318227	-0.00462552	0.0108874	0.00308139	6.65182e-05	0.0244637	-0.00446485
1111442	0.0545231	-0.0194961	0.0117288	-0.0136804	-0.00163006	0.0135608	-0.00942367	-0.00379865	0.0278563	-0.0180726
1111443	0.0602239	-0.00910683	0.0205643	0.00751546	0.0187606	0.0416519	-0.00551863	-0.00488092	0.0149328	0.00768332
1111444	0.0465646	-0.0156176	0.00621887	0.0119229	0.0132221	0.0271113	0.0219462	0.00666891	0.0174	0.00863794
1111445	0.0254639	-0.0166648	-0.011393	0.00944152	0.0113942	-0.000420613	0.0389392	0.00672306	0.00957913	0.0153577
1111447	-0.0134024	0.0595099	-0.0186797	-0.016981	-0.0109028	0.00180212	0.0216316	-0.00787203	-0.0116585	-0.0224628
1111448	0.0252779	-0.0236905	-0.00343884	-0.00758063	0.0127085	0.00528408	0.0253487	0.0103552	-0.0226175	-0.000175038
1111449	0.0455406	-0.00822576	0.000898192	0.000899659	0.000102209	0.00581819	0.0101385	2.87077e-05	-0.0156864	-0.00866344
1111450	0.0132952	-0.0175999	-0.0256635	-0.00550843	-0.00941485	-0.00299663	0.0232731	-0.0145796	0.0168891	0.00139951
1111451	0.031197	-0.0124103	-0.00500317	0.006518	-0.0122547	-0.000458029	0.0083961	-0.00239802	0.0114892	0.00377283
1111452	0.0612594	-0.00689662	0.021658	-0.00719927	-0.0300681	-0.0018816	-0.0206043	0.00020326	-0.0162179	0.00302002
1111453	0.0461004	-0.0170344	-0.00246541	-0.000235249	-0.0103717	-0.0175286	0.0187006	-0.00194431	0.0289972	0.00769145
1111455	0.0502419	-0.0169502	0.0125707	-0.00236885	0.0101125	0.0180731	0.0143564	-0.00256239	0.000273269	-0.00769462
1111456	0.0559294	0.0566885	0.0276205	0.0116606	-0.010953	0.00103078	-0.00817887	-0.00477497	-0.00756881	-0.0152959
1111457	0.0597515	-0.022423	0.0116141	-0.00896929	-0.0342891	-0.0135818	-0.0118639	0.000887405	-0.00811173	-0.00967448
1111458	0.0441528	-0.00848181	0.0156269	-0.00695938	-0.0184884	0.0256149	0.000730573	0.00340913	-0.0255245	0.0207121
1111459	0.077252	-0.0140098	0.0238794	0.00744866	-0.00198135	0.0152512	-0.00299421	0.00733785	0.0152131	-0.000775163
1111460	0.0526672	0.0054717	0.0150532	-0.00145724	-0.0273006	0.00198374	-0.0166926	0.00900136	-0.0104549	0.00844965
1111461	0.0587129	-0.000844686	0.0219207	-0.00475341	0.0129679	0.00378415	-0.00020149	0.000561964	-0.0109933	-0.00904071
1111462	0.0537373	-0.00541198	0.00310791	-0.00878728	0.00751178	0.00905452	-0.00336445	-0.00131974	0.0257795	-0.0182704
1111463	0.0538403	-0.00930754	0.0172351	-0.00756383	-0.00435259	0.0287346	0.00607046	0.00468599	-0.00765164	0.013285
1111464	0.0697747	-0.0238677	0.00992814	-0.0164997	-0.0328145	0.000445579	-0.0263115	0.0196634	-0.00854267	-0.0299805
1111465	0.0535012	-0.0146697	0.0191973	-0.0200688	-0.020699	-0.00755164	-0.0245095	0.0176489	0.0300392	-0.0304844
1111466	0.0455569	-0.0165601	0.005663	0.00603006	-0.0193107	-0.0246108	-0.00954751	0.010774	0.00713466	-0.00669228
1111470	0.0302891	-0.0360115	-0.00493436	-0.016194	-0.00212838	-0.0204609	-0.0160737	-0.0085717	-0.0101847	0.00530045
1111471	0.0253091	-0.0178526	0.00983474	-0.0109548	-0.00944042	0.0062412	0.0253554	0.0051053	0.0213732	0.0131097
1111472	-0.036763	0.0165727	0.0196124	-0.00688178	-0.0160897	-0.0114346	-0.0093071	0.0202019	0.00590345	-0.00475285
1111473	0.0533552	-0.0213849	0.00777048	-0.000673229	0.00304919	0.00746799	0.0118578	0.00664787	0.0173779	-0.00364381
1111474	0.0584576	-0.0229811	0.0104385	0.000175282	0.00407356	0.0227494	-0.00172138	0.00820995	-0.00542259	-0.00527782
1111477	0.0608973	-0.00311208	0.00126499	0.0072031	-0.0129399	0.0021009	0.00621488	-0.00958705	-0.00103924	0.00982184
1111479	-0.0994595	-0.0234221	-0.074804	0.00169891	0.067991	-0.00765991	-0.0607204	-0.0444944	0.0160574	0.0338567
1111481	0.0590913	-0.0207827	0.027838	0.00192078	0.0221285	0.0286491	0.0326346	0.0156569	-0.00382281	0.00260557
1111482	-0.0188594	-0.0297662	-0.0138847	0.00622768	-0.0241459	-0.0211185	-0.012938	0.00308182	-0.0221451	0.0090886
1111483	0.0431417	-0.0171613	0.00726897	0.0140415	0.021715	0.0200248	0.0587397	0.0119213	-0.00619522	-0.000304394
1111484	0.0204114	-0.0189121	-0.00894852	0.0029953	-0.0118862	-0.00676801	0.0158835	0.0161451	0.000166046	-0.00679841
1111485	0.0370698	-0.0175787	-0.0147123	0.018132	0.0216894	0.0125126	0.0584119	-0.000897694	-0.0221393	0.00209572
1111486	0.0457263	-0.0201216	0.00182465	0.0163371	0.0304747	0.0268371	0.0542057	0.0261313	-0.00718489	0.0126228
1111487	0.00650855	-0.0279913	-0.0164614	0.00187779	-0.00777721	-0.0113002	0.0194921	-0.0174128	0.00187662	0.0109756
1111488	0.0269482	-0.0377469	-0.00242744	-0.00447294	-0.0294689	-0.035647	0.0144269	-0.0124655	-0.0186408	0.00535956
1111489	0.0409124	-0.0228015	0.000343849	0.00772003	-0.0126025	-0.0133366	0.0298215	-0.0133206	-0.0189111	-0.00675791
1111491	0.0462293	-0.0312634	0.00961483	-0.00893694	-0.00357316	-0.00761362	0.00970978	0.0267439	-0.00844429	0.00857049
1111494	0.0398862	0.0249646	0.00421285	0.000106685	0.00284369	-0.004128	-0.00898805	0.0238675	0.045892	-0.0124527
1111495	0.0345545	-0.0295549	-0.00875028	0.00669201	0.00237543	-0.0100586	0.0491099	-0.00638219	-0.0187937	-0.00534288
1111496	0.039921	-0.0196689	0.00229971	0.00650155	0.0261754	0.0115981	0.0318368	-0.0172541	-0.0151103	-0.000174755
1111497	0.0488767	-0.0109194	0.00645448	-0.00524319	0.00997482	0.0259776	0.0227114	0.0108279	-0.0172796	-0.00819838
1111498	-0.0496923	-0.00742203	-0.0368628	-0.00315238	0.0380012	0.00421772	-0.0424342	-0.00953282	0.0382028	-0.00456283
1111499	-0.0205736	-0.00680254	-0.0378545	-0.00265156	0.0108324	-0.0373921	-0.0379264	-0.0245187	0.0202069	0.00827611
1111503	0.0614822	-0.0036255	0.0159971	-0.0161175	0.00518288	0.000183927	-0.00178121	0.0193459	-0.00790924	-0.00573418
1111504	-0.0126751	-0.0210775	-0.0186855	-0.00624655	0.0126845	-0.00279918	-0.0411031	0.00619932	0.0232384	-0.0209082
1111505	0.00210778	-0.0352469	-0.0363796	-0.000206107	0.0362776	0.00826618	0.0227703	-0.016443	-0.0116076	0.0118532
1111508	0.0456553	-0.0163982	-0.0125227	0.0169263	-0.0173376	-0.00401076	0.00424517	-0.00336105	0.0132064	0.0232725
1111513	0.019	-0.0240106	-0.0257148	0.00890129	0.021577	-0.00750466	0.0255611	-0.00748199	-0.00306545	-0.0100992
1111514	0.0443605	0.0250171	0.00522891	0.00240217	0.000249531	-0.00370824	0.0119487	-0.0203733	0.0162128	-0.0124701
1111517	0.0543799	-0.00765358	0.00188674	0.0156427	0.00583155	-0.00945335	0.00897963	-0.00258341	0.0216928	-0.00540938
1111518	-0.0871294	-0.0119704	-0.0705791	-0.0122178	0.0153094	-0.0188552	-0.00761627	0.0541231	-0.0395101	-0.0413757
1111519	-0.124055	-0.0115616	-0.128079	0.0158015	0.0232584	-0.0380155	0.0229014	0.0886777	-0.0414984	-0.0830058
1111520	0.0354789	0.012235	0.0115332	-0.0074845	-0.0253329	-0.0118936	-0.0120924	0.00457894	-0.0132915	0.0258182
1111521	0.0752316	0.00725122	0.0137738	-0.00115947	0.0295387	0.0273136	0.0129529	0.0125352	0.00621282	-0.0167269
1111522	0.0529226	0.00973482	0.0108556	0.0107304	-0.00925641	0.00628444	-0.0160812	-0.00340568	-0.00610266	0.00267387
1111523	0.0339273	-0.0199835	0.00219283	-0.0043946	-0.0205614	-0.0157147	0.0121581	0.00610066	0.0487154	-0.00172044
1111524	0.0350467	-0.0188394	-0.00108609	0.00609482	0.00131493	-0.0265614	0.041937	-0.0104228	0.0511684	0.00956094
1111525	0.0372689	-0.0175347	-0.00691349	0.00568776	-0.0161403	-0.0332243	0.0266984	-0.00413933	0.0458856	0.010157
1111526	0.051012	-0.0243786	0.00908876	-0.00575466	-0.000579032	0.0132941	-0.00943934	0.00687597	0.0237049	-0.00179563
1111527	0.0490164	-0.00100749	0.00905218	0.00119793	-0.00504221	0.0120529	-0.000368281	0.00674675	-0.00244722	-0.00420403
1111528	-0.0131948	0.0187824	-0.0100144	0.00623159	0.00938017	-0.0229599	0.0481877	-0.018932	-0.00160342	0.0191883
1111530	-0.342304	0.0333917	0.0333396	-0.0731375	0.012326	-0.0115416	0.00762162	0.00574471	-0.00104872	-0.00519309
1111531	0.0576612	-0.0124374	0.0123073	-0.00457617	-0.0123955	-0.00136149	-0.0632854	0.00158841	-0.0282179	-0.0158569
1111532	0.0551972	-0.0167681	0.00475046	0.00733132	-0.0105699	-0.0113854	-0.0527583	0.010488	-0.0181174	-0.0149254
1111533	0.0250605	-0.0322939	-0.00864502	0.0179454	0.00168474	-0.0195493	0.00943411	-0.00759392	0.0101693	0.00596847
1111534	0.0639493	-0.00249703	0.0123563	0.0175789	0.0102814	0.021606	0.0105476	0.0216465	-0.0201611	0.00159924
1111535	0.0438099	-0.0282556	0.00465514	-0.00701572	0.00326238	0.00303066	0.0224261	-0.00863263	0.0357997	-0.00760339
1111536	0.0226844	-0.00182487	0.00267647	-0.00143906	-0.0256045	-0.0135622	-0.00718533	0.0175155	0.0209723	0.00144603
1111537	-0.0639128	-0.0128831	0.00266914	-0.014686	-0.016787	-0.0221964	0.0146787	-0.0102158	0.00278401	-0.0123804
1111538	-0.0321028	-0.0165517	-0.00651323	-0.00673573	-0.0109532	-0.0144657	0.021492	-3.38909e-05	-0.00371208	0.00597744
1111539	0.0539314	-0.00674122	0.0125885	-0.00247718	-0.018036	-0.0154736	-0.0276607	0.00619244	0.00321919	0.0143497
1111540	0.0461672	-0.0219996	-9.88618e-05	-0.00642599	-0.0178785	0.00137944	-0.0162937	-0.00119384	0.0145998	0.000853852
1111542	0.061679	0.00688832	0.00629157	-0.00566217	-0.0118651	0.00865281	-0.02518	0.0051639	-0.0291049	-0.00855509
1111544	0.0449859	-0.039307	-0.00984083	-0.00368244	-0.0118762	-0.0238696	0.0196925	-0.0140624	-0.00167827	0.0100075
1111546	-0.515859	-0.0447014	0.0401434	0.0819626	-0.00359604	0.021025	0.0241232	0.00527301	0.0283841	0.00951868
1111547	-0.536608	-0.0539061	0.031732	0.0804872	-0.0137299	0.00994425	-0.0117565	-0.00451918	0.0022569	0.00456702
1111548	-0.53448	-0.0556126	0.0339755	0.0833677	-0.00568972	0.0265805	0.0169976	0.000747314	0.0163703	0.0180334
1111549	0.064375	0.00542473	0.0176944	-0.0127836	-0.00183979	0.00781115	-0.0130365	0.0288427	-0.0249065	0.00494154
1111550	0.036886	0.00984915	0.0157137	0.0178489	0.00737059	0.00234354	0.0256878	0.00778339	-0.0266656	-0.00257246
1111551	0.070212	-0.0114456	0.0138335	0.000172423	0.00898085	0.037917	0.0113255	0.0118568	-0.0146488	0.00692126
1111552	0.0445557	-0.018254	-0.00332675	0.00867846	0.00952563	0.0233904	0.0129521	0.00997881	-0.0219162	-0.000285819
1111553	0.0189456	-0.0285416	-0.0233524	0.0152334	0.00444766	0.0107864	0.0190753	-0.00940822	-0.0302386	-0.015557
1111554	0.0227899	-0.0269177	-0.00949054	-0.00857467	-0.0106686	-0.019449	0.0263461	-0.0142741	-0.0108521	0.0296954
1111555	0.0452615	0.000716627	0.011396	0.00126431	-0.000191476	-0.000747601	0.0205949	-0.00567365	-0.00431334	-0.0143924
1111556	0.0458004	-0.0114177	0.0110362	0.00143744	0.00379306	0.00509031	0.0208027	-0.000718725	-0.00374202	-0.00209103
1111559	-0.0266011	-0.0267146	-0.00399877	-0.00480319	-0.0215937	-0.0190529	-0.00410372	-0.0137612	0.00678939	-0.0226585
1111560	-0.0132331	-0.0141793	-0.00157342	-0.00101105	-0.00311395	-0.0190798	0.00137769	0.00253159	-0.000381555	-0.0123765
1111561	-0.00963349	-0.0260021	-0.0230556	-0.017844	-0.0306995	-0.0190262	0.00970777	0.0107198	-0.0131004	-0.0106746
1111564	0.000285256	-0.0199956	-0.0113626	0.00891073	0.00025407	-0.0108951	0.0199153	0.00485445	0.0214358	-0.0104881
1111565	0.0329052	-0.0316323	0.00262379	0.00304118	0.0135343	0.0132712	0.0151201	0.00748229	0.0292273	-0.00426108
1111566	0.00396082	-0.00324572	0.00321197	0.0158569	0.00414407	-0.00918893	0.0261701	0.00378854	0.0331111	0.00696588
1111567	0.0679855	-0.0134012	0.0196602	-0.000963563	0.00584633	0.0086105	-0.00682552	0.00558737	-0.00427605	0.016759
1111568	-0.0345151	-0.0397369	-0.0426693	0.00332718	-0.0311516	-0.0292917	0.0020058	-0.0117566	-0.0219273	-0.0113084
1111570	-0.000835805	-0.00551294	-0.00661646	-0.00529147	0.00382215	-0.00504193	0.00737218	0.00232614	-0.0242877	-0.000225112
1111571	0.023241	-0.0268	-0.00775223	0.00379684	-0.0039281	-0.0142171	0.00262993	-0.00309378	-0.0229028	0.0136984
1111573	0.0441456	-0.0274963	0.0155859	0.00897474	-0.0061566	-0.0219606	-0.00264125	-0.00465345	-0.0136353	-0.00127115
1111574	0.0346787	-0.0058668	-0.00662064	0.00581499	0.0184906	0.00798887	0.0479259	0.00674977	0.031055	-0.0160881
1111576	-0.198795	-0.012276	0.00734091	-0.0166707	0.0242237	0.0133789	0.0290529	-0.0134333	0.0124446	0.00188349
1111578	0.0622384	0.00444754	0.0196853	-0.00132001	0.0132837	0.0154336	0.00185557	0.0208116	0.00916304	0.00679812
1111579	0.0712731	0.00183738	0.0352021	-0.0138327	-0.000596811	0.000166417	-0.0225571	0.0249471	-0.00840877	-0.00292457
1111581	0.0405252	-0.0166432	0.00723093	0.00721382	0.00325158	0.00493309	0.0355325	0.00578008	0.0361921	-0.015172
1111582	0.0512362	-0.00931213	0.0138773	-0.00643105	0.00257307	0.0125246	-0.00912795	0.000885098	-0.00294632	0.0147826
1111583	-0.0174245	0.176724	-0.0157936	0.0181054	-0.00145199	0.00551647	0.0208739	-0.00524313	0.0259291	-0.00591575
1111584	0.0487103	-0.00694869	-0.012419	0.00135563	0.00359043	-0.00488969	-0.012272	-0.0116547	-0.00383689	0.00844492
1111585	0.0650628	-0.0208156	0.013662	-0.00302797	-0.0223258	0.000985926	-0.0125509	-0.00278998	0.00253231	0.00519737
1111586	0.0392566	-0.0224182	0.0160966	0.00756171	0.0109659	0.0231529	0.00489749	-0.0127754	-0.01154	0.00955555
1111587	0.0600326	-0.0228064	0.00899026	-0.00048529	0.0195593	0.0277059	0.0125649	-0.00993429	0.00478388	0.00596313
1111588	0.0371576	0.0479555	0.0173846	0.00797587	-0.015664	-0.0024994	-0.01086	0.0184244	-0.0133245	0.00414085
1111590	0.0562762	0.00241026	0.022463	-0.0131306	-0.0145816	-0.0233337	-0.0260857	0.00675303	-0.00455957	-0.00715153
1111591	0.0505547	-0.0164314	0.0066691	0.00207968	0.0196214	0.0326241	0.00750483	-0.00321322	-0.00343673	0.000419833
1111592	0.0444653	-0.0150021	-0.00492329	0.00920187	-0.00802379	0.0161021	-0.00526755	-0.000453167	-0.0284113	0.00200345
1111593	0.0643616	0.00406709	-0.00508017	-0.0038388	0.00582369	0.0101017	-0.00945136	0.016463	-0.0254987	0.00458126
1111594	0.0401242	-0.0085335	0.00819268	-0.00272553	0.00870473	0.00954662	-0.00776006	-0.00548653	-0.016902	-0.0100782
1111606	-0.310535	0.0349396	0.0259792	-0.0697318	0.0134345	-0.00829784	-0.00726082	-0.00312444	-0.00773026	0.000391821
1111609	-0.0577615	-0.0205268	0.0239848	-0.00844843	-0.0123573	0.00519345	0.0123896	-0.00531317	0.00869774	0.00119434
1111610	0.0655814	-0.0121957	0.0198778	-0.00194908	-0.0028495	0.0102834	0.00760517	0.00703095	-0.00892051	0.0010253
1111611	0.0592671	-0.00500764	0.00448972	0.00101131	0.000378814	-0.00357628	0.00274008	0.000412472	-0.0189927	-0.0078676
1111612	0.0405158	-0.0167644	0.0120434	0.0112459	-0.0321788	-0.0193422	-0.0174271	-0.00669837	-0.0151393	-0.0115691
1111613	0.0682156	-0.0022648	0.0125645	-0.00941588	-0.0161982	0.00748257	-0.00796393	-0.00424911	0.014134	0.0102589
1111614	0.0620471	-0.02108	0.0169718	0.00683085	0.0080306	0.0121312	0.0188011	-0.0167634	-0.00522314	0.021551
1111615	0.0292409	-0.0380645	-0.03054	-0.00154738	0.00177408	-0.0237425	0.025785	0.00744223	-0.0259678	0.00819357
1111616	0.0429852	-0.0376779	-0.0141498	-0.00258365	0.00111892	-0.00950409	0.0185582	0.01049	-0.0273671	0.00367457
1111618	0.043895	-0.0296435	-0.00363801	0.0112588	0.0015013	0.0107126	0.0291481	0.0132425	-0.0127118	0.0146528
1111619	0.0568384	-0.00147704	0.00131416	-0.00538371	-0.00523129	-0.00678551	-0.00058934	-0.00703334	-0.00640661	-0.0201177
1111620	0.0581292	-0.00926826	0.00720334	-0.00806456	-0.0066003	0.00334769	0.00169553	0.0046486	-0.00884477	0.00232871
1111621	0.0632454	-0.000903543	0.0104541	-0.00671662	-0.00668113	-0.00504458	0.00292863	-0.000639817	-0.0279449	-0.0132421
1111622	0.0380211	-0.0191307	-0.00724338	0.000770098	-0.0275415	-0.032885	0.0210285	-0.00389392	-0.00692048	0.0141308
1111623	0.0485522	-0.0232266	0.0238351	0.000730967	-0.0173817	0.0105566	0.0158763	0.00305814	-0.00855987	0.0333273
1111624	0.0557574	-0.00903431	0.0167217	-0.00308765	-0.0456908	-0.00598679	-0.00361688	0.0029548	-6.53288e-05	0.0357355
1111625	0.0586531	0.00639479	0.0272122	0.00194933	-0.0110488	0.0229333	-0.035932	0.0237644	-0.0015089	0.00390067
1111626	0.0424786	-0.00772803	0.0157495	-0.000199567	-0.0226049	0.00594136	-0.0410696	0.0149338	-0.0213412	0.00490074
1111629	0.00550569	-0.0293557	-0.0157928	-0.00112684	-0.0319141	-0.0252793	-0.0108385	-0.00826663	-0.00622722	0.0091383
1111630	0.0251399	-0.0283222	-0.0198691	-0.00207954	-0.00464052	-0.0502332	0.0578454	-0.023204	-0.00259644	0.0296103
1111631	0.0424468	-0.010407	0.0151836	0.00338106	0.0173598	0.0109265	0.0126685	-0.00237766	0.038993	-0.0119565
1111632	0.0637873	-0.0181475	0.0300843	0.00336294	0.0112053	0.0288906	0.0103986	-0.00866494	0.00228073	-0.00564826
1111634	0.061939	-0.00260645	0.0195676	-0.00963483	-0.0114364	0.00932966	-0.00427892	0.00493505	-0.0165622	0.00917786
1111635	0.0513341	-0.0227228	0.0248106	-0.0067034	-0.0135758	0.00206805	-0.00431288	0.016168	-0.0237297	0.0117807
1111645	0.0536734	-0.0213022	0.016871	0.00869238	0.0131046	0.0206465	0.0231844	-0.00657489	-0.00612718	0.0121295
1111663	0.0244826	-0.025638	-0.0139719	0.0142589	-0.00471756	-0.0275001	0.0235183	-0.021613	-0.00285036	0.0131547
1111666	0.0374546	-0.0329245	0.000163478	0.0229524	0.0155891	-0.0018465	0.0309989	-0.01123	-0.00608063	0.0138245
1111667	-0.0757721	-0.0264664	-0.121486	-0.00426464	-0.00394112	-0.0550299	-0.0119883	0.0664747	-0.0431905	-0.0886064
1111669	0.00902759	-0.0243697	-0.0333357	-0.0111995	0.00838546	-0.014138	0.021788	-0.00196256	-0.0257095	0.00429332
1111669S3	-0.0755182	-0.0267236	-0.121047	-0.00399877	-0.00403409	-0.0553525	-0.0119066	0.0659529	-0.0433857	-0.0888
1111685	0.0600227	-0.0190961	0.0220542	-0.0206259	-0.0302766	0.00756414	-0.0360829	0.023641	0.029131	-0.0243326
1111691	0.0554668	-0.0186477	0.00960286	-0.0070605	-0.0131583	0.0114368	-0.000294536	0.0150863	0.0424557	0.00726111
1111700	-0.000827604	0.173232	0.000491633	0.0280208	0.0131181	0.0083268	0.0132217	0.00688674	-0.00065328	-0.0186771
1111701	0.0573735	-0.0112813	0.00243411	0.00205485	-0.0165554	-0.015562	0.00187042	0.00325445	0.0226319	-0.00841272
1111702	0.0633339	-0.0311519	0.0142636	0.0113074	0.0227676	0.015482	0.0210266	0.00122735	-0.00229259	-0.00353935
1111703	0.0472375	0.000457143	0.00585915	0.00328343	-0.028712	-0.0114938	-0.0220553	0.00777509	0.0264174	-0.00812895
1111704	0.0533432	-0.0149646	-0.00594804	0.00654692	0.00576851	0.00438855	0.0253812	0.00151386	0.00165205	0.00159581
1111706	-0.010344	0.186995	-0.0125569	0.0079268	-0.0241968	-0.0203106	-0.0142675	-0.00841572	0.0026759	0.00246448
1111708	0.0641665	0.0477433	0.0084576	0.014848	0.0311707	0.0198142	0.00759764	0.0137214	-0.000276294	-0.011905
1111709	0.0615063	0.052939	-0.00840576	0.00859695	0.025974	0.00609746	0.0168507	0.0170795	0.020897	-0.00857892
1111710	0.0489864	0.0446625	0.0204622	0.00552045	0.02464	0.00862867	0.0245039	0.0115226	0.0102828	-0.00719785
1111715	0.056193	-0.0176508	0.0195876	-0.00509682	0.00927845	0.0282927	0.0165586	-0.00321891	-0.0199151	-0.0186093
1111719	0.00681562	0.197098	-0.0219932	0.00473792	0.00266647	-0.0108424	0.0140714	0.0141771	0.0029303	0.00719544
1111733	0.0445161	-0.0333489	0.00140267	-0.0126972	-0.0124896	-0.00744921	-0.0108978	-0.0136184	0.00333073	-0.00867585
1111759	-0.0187367	0.00738529	-0.0291162	-0.00345416	-0.0243502	-0.00511556	-0.026888	0.00627653	0.00502052	-0.0164327
1111760	0.0562104	0.0206337	0.00874725	0.00813266	-0.000331924	-0.000488874	-0.0173059	-0.00144593	0.0020868	-0.0157212
1111761	-0.0190169	0.0081328	-0.0296287	0.00788873	0.0169747	0.0156857	-0.00190663	0.00401556	-0.00769613	-0.0193447
1111762	0.0605296	-0.00521488	0.0222479	0.00666597	0.0159642	0.0265576	0.0107379	0.0120665	-0.0215622	-0.00250587
1111763	0.0318446	-0.00936786	-0.00188677	-0.00473686	-0.0297919	-0.00396552	-0.0198337	0.0112042	-0.0153897	-0.00908535
1111774	0.0177491	-0.0115836	0.00996995	0.00943763	-0.00845616	-0.00765536	-0.00300675	0.00560109	-0.0124115	0.00870724
1111782	0.0514764	0.0081122	0.0223231	-0.0133942	-0.00892541	0.0231188	0.00948638	0.0125682	0.00136176	-0.00300795
1111783	0.0547201	0.00493894	0.0164518	-0.000144292	0.029385	0.0254936	0.00829088	0.00377133	-0.0140224	0.00125181
1111784	-0.0307977	0.20124	-0.00658472	0.0137407	0.00575502	0.0183406	-0.0137404	0.000127591	0.0103646	0.0250291
1111785	-0.034099	0.196757	-0.007139	0.0153441	0.0108161	0.011282	-0.00875319	0.00686471	0.034039	0.0117728
1111786	0.0643288	-0.010755	-0.000113458	-0.00225733	-0.00619084	0.0110545	-0.00493794	0.0143692	-0.0130403	-0.0115617
1111787	-0.0242813	0.189614	-0.00801931	0.00843975	0.0213599	0.0166447	0.00181701	-0.00150313	0.0169618	0.0147549
1111788	0.0114128	-0.0171022	-0.020461	0.00253934	0.00294466	-0.00518109	0.00268405	-0.000201	0.0120529	-0.0129848
1111791	0.0549328	-0.000422987	0.00986957	-0.000844365	-0.0232829	-0.0142967	-0.0131943	-0.00218562	-0.0202208	0.00678252
1111792	0.0495364	0.0126146	0.0122992	-0.0127342	-0.0230046	-0.00168196	-0.0153066	0.0220323	0.00779871	0.00504874
1111793	-0.112169	0.106106	0.00527654	-0.0312838	-0.00327753	0.00393761	-0.00245042	0.0103752	0.0142595	0.0252676
1111794	0.0640777	-0.013293	0.0112187	-0.0056578	0.0110086	-0.00472514	-0.00522976	0.00756293	-0.0201979	-0.00832184
1111795	0.0702664	-0.0200428	0.0224216	0.003284	0.000873654	0.00877199	-0.00604707	0.00395218	0.0018142	0.00402032
1111796	0.0273426	-0.0300867	-0.0165302	0.000682424	0.00613179	-0.000154876	0.00557217	0.00854448	-0.000974089	-0.00785727
1111798	0.0332884	-0.0224576	-0.0152386	0.00658404	-0.0101889	-0.00150295	0.0175061	-0.00414037	-0.00669154	0.00843747
1111799	0.053201	-0.00885319	0.0159329	-0.0017765	0.0247633	0.0254054	0.00515083	0.0119206	0.0191517	-0.0323264
1111800	0.0617914	-0.0204288	0.0143608	0.0112433	0.0108072	0.0236194	0.0115464	0.00158708	-0.00645489	-0.00140475
1111801	0.0512854	0.00945764	0.0131516	-0.00909531	-0.00255753	0.00318392	-0.00552948	0.0131996	0.0255279	-0.0115567
1111802	0.0356954	-0.0143445	-0.0121513	-0.00825571	-0.0322353	-0.0261128	6.42376e-05	-0.0068969	-0.0232076	0.00726298
1111803	0.000664439	-0.0138194	-0.0162876	-0.00801782	-0.0249712	-0.000458724	-0.0243144	0.00262086	0.0199192	0.00315796
1111804	0.0755811	-0.00368899	0.0193666	-0.0208001	0.00951143	0.020464	0.00564265	0.0263859	0.042933	-0.05107
1111805	-0.150453	0.0131608	0.0209672	-0.0410588	-0.00953296	-0.0152675	-0.0159573	-0.00513094	-0.0154942	0.021036
1111806	0.0547049	-0.00759765	0.0245077	-0.0126551	0.00469856	0.0172499	0.00800702	0.0223299	0.0497944	-0.0471199
1111807	-0.0721853	0.102867	0.0193426	-0.0215148	0.00730473	0.00325194	-0.00517385	0.0085484	-0.014704	0.0257394
1111808	0.0699509	0.00128728	0.019112	-0.0260954	-0.0105613	0.0117985	-0.0142383	0.0205478	0.0613052	-0.0473932
1111809	0.0651698	0.0162262	0.00882685	-0.0206694	-0.0212985	-0.0066139	-0.0325991	-0.00706904	0.0410076	-0.0293886
1111810	-0.0475094	-0.0010723	-0.025943	-0.0116513	0.00791952	-0.0228524	-0.0446833	0.00725367	-0.014734	-0.0335844
1111811	0.0354848	-0.012723	0.00422085	-0.0136172	-0.00306405	-0.019261	0.0325175	-0.00350679	0.0199273	-0.015517
1111812	0.0561071	-0.0208316	0.00344521	-0.0069163	0.00410632	-0.00952694	0.0352712	-0.0071981	-0.0190822	-0.0122888
1111813	0.0637599	-0.00848323	0.0205691	0.00146837	-0.00869457	-0.0174173	-0.0315427	0.0118372	0.0252141	-0.0214438
1111814	0.0274504	-0.0223011	-0.00229752	-0.00163343	-0.0153538	-0.0296594	0.0229962	-0.00114564	0.0409839	0.00315808
1111815	0.0514364	-0.0213729	0.00473839	-0.00512156	-0.029935	-0.0163607	-0.0070324	0.00128822	0.00271345	-0.00375569
1111816	0.0569116	-0.00613231	0.0227613	0.00940222	0.00825901	0.0302344	0.0210536	0.0191657	0.0113945	-0.0134367
1111817	0.0666123	-0.000401368	0.0213975	-5.09812e-05	0.0032237	0.000928217	0.000630158	0.00731673	-0.00995211	0.00864729
1111818	-0.143567	0.00612768	-0.0763826	-0.0126263	0.0384542	-0.0148274	-0.0237861	0.00422229	-0.0300896	-0.0463666
1111819	-0.0400431	0.00587101	-0.0338157	-0.000802136	0.0324062	-0.014872	-0.019523	0.0131972	0.00841575	-0.0451498
1111820	0.0370279	-0.0275459	-0.0112393	0.0162885	-0.0270437	-0.0471303	-0.0160864	-0.010314	0.0218679	-0.0141571
1111821	0.0679306	0.01594	0.0127936	0.00848878	0.0184885	0.022435	0.00548686	0.00465053	-0.00727419	0.0110967
1111822	0.0269789	-0.015926	-0.00247843	0.00352143	-0.0159313	-0.021836	-0.0234893	0.00319184	0.0101708	0.00820941
1111823	0.049093	-0.0242759	0.0127303	-0.00724723	-0.0278154	-0.0228125	-0.00858304	0.00589875	-0.00873194	0.00495887
1111824	0.0485034	-0.00294358	0.0146855	-0.00431586	-0.0187695	-0.0212675	-0.0281659	0.0276429	-0.0130713	-0.00257503
1111825	0.0479139	-0.0222764	0.00457785	0.0173778	-0.000947436	-0.0066494	0.0123478	0.00384665	0.0156258	-0.0213904
1111826	0.053674	-0.00422871	0.0134783	0.000334469	0.00240492	0.0316268	0.0327359	0.010569	0.0179244	-0.00784008
1111827	0.0433056	-0.00909029	0.0201925	-0.0180147	-0.0365385	0.00843105	-0.020979	0.00658391	-0.00917924	-0.0203393
1111828	-0.460271	-0.0218461	0.0584432	0.0098822	0.0136756	-0.0152643	0.0107975	-0.00784087	0.00939399	-0.0135157
1111829	-0.0446488	-0.0277364	-0.0555105	0.00284952	0.0352142	-0.0278741	-0.0238672	-0.0216281	0.0242785	0.0264178
1111830	0.0621677	-0.012444	0.0129376	-0.00649818	-0.00588828	0.00269085	-0.0189811	0.00454965	0.00430051	0.00336453
1111832	0.0544656	-0.00120142	0.00857256	-0.00438058	-0.0124683	-0.0170854	-0.0155942	0.00440441	0.0104244	-8.92949e-05
1111833	0.00518467	0.0965487	-0.0123053	-0.00387883	0.020212	-0.00246316	0.024285	-0.00641329	-0.0159144	0.00476047
1111834	0.0139636	-0.0321011	-0.0240948	0.0104056	-0.0332467	-0.0509447	-0.00175316	-0.0147043	0.026249	-0.0169402
1111835	-0.00153414	-0.0225361	-0.0368366	-0.00460337	-0.0348622	-0.0490787	0.00806812	-0.0135833	0.0211812	-0.00569412
1111836	0.0459575	-0.0272337	-0.00105631	3.70366e-05	-0.0124127	0.00239156	-0.00703573	0.0149912	-0.00645626	0.00847487
1111837	-0.301711	0.0512566	0.0482962	-0.0725444	0.0100494	0.00225394	0.00335194	-0.0162632	0.0310231	0.006036
1111838	-0.332374	0.0468735	0.0431717	-0.0765313	0.0238555	-0.0119106	0.0143874	-0.0147878	0.0282589	0.0104122
1111839	-0.344416	0.0437448	0.0363013	-0.0693239	0.0117882	-0.0114515	0.0159279	-0.00866208	0.0030664	-0.00544455
1111840	0.0478353	0.0514345	0.00696641	0.00509156	0.00202443	0.0127447	-0.0125679	0.00155755	0.020224	-0.0320637
1111841	0.0290492	-0.0290114	-0.00434845	-0.00246577	0.00362774	-0.0096533	0.0203534	-0.00165745	0.00717675	0.00141137
1111842	0.0394454	-0.0313261	-0.0103657	0.00579925	0.0213351	0.000551421	0.0350419	0.00709011	0.0465048	-0.0169833
1111843	0.0660935	-0.00632127	0.0230687	0.00385292	0.0132368	0.0109417	0.00141019	0.0108829	-0.0133657	0.00408238
1111844	0.0460495	-0.0157858	0.0122857	0.00480922	0.0206655	0.0252511	0.0220462	0.00345014	0.0104194	-0.0280348
1111845	0.0114483	-0.0237844	-0.0137933	-0.0016915	-0.00408923	-0.0232121	0.0132965	-0.00949741	-0.0144787	0.0189701
1111846	0.0678009	-0.03427	0.00753746	0.00859734	0.0112363	0.0253094	0.00906924	0.00557536	-0.0254013	0.00387528
1111847	0.0522488	-0.00750479	-0.00336959	0.00393506	-0.0199289	-0.00220141	-0.0196206	0.0106689	-0.0317456	0.00606121
1111848	0.0502127	-0.0153884	0.00411527	0.000660129	-0.0188666	0.00569234	-0.00862185	0.019633	-0.0143793	0.0142131
1111849	0.0492478	-0.00944101	-0.00066081	-0.00493516	0.0126378	0.0026587	0.00144682	0.00185166	-0.0257774	0.00108332
1111851	0.0377711	-0.00572884	-0.00198828	0.010748	-0.00947179	0.010841	0.01449	0.00485417	-0.0116861	0.0108708
1111853	0.0569137	-0.0182029	0.01631	0.00181447	0.00145506	0.00176256	-0.00490896	-0.00411729	-0.00958942	-3.50615e-05
1111854	0.0669438	-0.0170351	0.0233917	0.00380143	0.0169005	-0.00122528	0.0222652	0.000310885	0.0030416	-0.00160966
1111855	0.0613911	-0.011455	0.0121517	0.00925301	-0.00125804	0.00569478	0.00630855	0.00948953	0.0141111	-0.00296508
1111857	0.0652872	0.00234467	0.0108997	-0.00955474	-0.00943278	0.00488287	-0.00133607	-0.00377257	0.00959005	0.0100636
1111858	0.0347182	-0.0104457	-0.00129486	-0.000828269	-0.00656314	0.0118253	0.0262672	-0.0140183	-0.00735692	0.0175938
1111859	0.062463	-0.00746303	0.0125178	-0.00117573	-0.0164094	0.00711372	-0.00190051	0.00997931	0.00840221	-0.0027796
1111860	0.0387247	-0.0207033	0.0156835	0.00289931	-0.0181096	-0.00240522	0.00584561	-0.00790592	-0.00839799	0.019734
1111861	0.0467178	-0.0229825	0.00673535	0.00051485	-0.0201843	-0.0290917	-0.0025753	0.00277906	0.0666423	-0.0358831
1111862	-0.0991725	-0.011781	-0.0921283	-0.000628374	0.0860462	-0.0141392	-0.0794513	-0.0488233	0.000930196	0.0467869
1111863	-0.0200987	-0.00851169	-0.0158216	0.010277	0.0194246	0.00901328	0.0398483	0.00148385	-0.00245443	0.00652616
1111864	-0.000821327	-0.0234322	-0.0244183	0.0153642	0.0105888	0.000972711	0.0275211	-0.00774426	0.0400006	-0.00806709
1111865	0.0507661	-0.0107427	0.00767974	0.000380158	-0.00970398	0.0141919	0.00913498	-0.000684174	0.041612	-0.0163084
1111866	0.0154631	-0.0206606	-0.025119	-0.00274259	-0.00204215	-0.00969204	0.00301611	0.0205514	-0.016833	-0.0206821
1111867	0.0410896	-0.0135251	-0.0131109	0.020996	0.0175979	-0.00253249	0.0103372	-0.00192698	-0.0202492	0.0235859
1111868	-0.0988115	0.0378056	-0.00317144	-0.0113391	0.0140131	-0.00858811	0.00992489	-0.0102698	-0.00572218	-0.00436382
1111869	-0.0514963	-0.00778876	-0.0624922	0.00239946	0.00305425	-0.0401101	0.00219942	0.0479915	-0.012813	-0.0362242
1111870	0.0531261	-0.00125243	-0.00415014	0.00138296	0.00189355	-0.000424844	0.00504248	-0.00716028	-0.00744215	-0.00556135
1111871	0.0587564	-0.022854	0.00302182	-0.00051174	-0.0120215	-0.0127355	0.000353161	0.00844715	-0.0132562	-0.00609527
1111872	0.0617118	-0.0202942	0.0205009	-0.0230085	-0.0282229	-0.00529048	-0.0365714	3.35955e-05	-0.0108058	-0.0014279
1111873	0.0280388	-0.0424202	-0.00424906	0.0120212	0.0117417	-0.00838705	0.0513454	-0.00602759	0.0569257	-0.00355597
1111874	0.0474321	-0.025053	0.00458761	0.00157908	-0.0109497	-0.00104003	0.00144568	0.00946553	-0.0198939	-0.00599997
1111875	0.056735	-0.0248493	0.0261861	-0.00958668	0.00643274	0.00804766	0.0143267	-0.0160089	0.0515503	-0.00639159
1111876	0.0248837	0.0792396	0.00685947	0.00441308	-0.00953718	0.00478582	0.00432152	-0.0126171	0.0508389	0.00448034
1111877	0.0279865	-0.0228582	-0.0309812	0.0133551	-0.00986457	-0.0237388	0.0181744	0.00209318	0.0132873	0.0104682
1111878	0.0447017	-0.00578113	0.0241919	0.00171389	-0.014826	0.000569771	0.00180825	-0.0229738	0.0151508	-0.00391421
1111880	0.0530983	-0.02448	-0.00189925	0.00489557	-0.0147395	-0.00444666	-0.022264	0.000424967	-0.00465198	0.0138764
1111881	0.0294099	-0.0238764	-0.0164443	0.0134677	-0.0310947	-0.0364624	0.0285077	-0.00302519	0.000644774	0.0381331
1111882	0.0711631	-0.0255382	0.0109296	-0.0184655	-0.0249993	-0.0178088	-0.0167442	-0.00341925	-0.0126613	-0.00422264
1111883	0.00765111	-0.0226756	0.0132576	-0.00256232	-0.0276845	-0.0192853	-0.00295874	-0.00860185	-0.0195967	0.00861229
1111884	0.00733722	-0.0273055	-0.0199698	0.000286738	0.00640544	-0.00465361	0.00830512	-0.0153257	-0.0237491	0.00594984
1111885	0.0391104	-0.0192581	0.0048153	0.00961638	0.0243087	0.00546441	0.0211895	-0.00487629	-0.0205702	-0.019597
1111886	0.0522302	0.00169615	0.0302484	0.00456371	0.0352241	0.00955446	0.00469584	0.00492541	-0.0113334	0.00283906
1111887	-0.0977602	0.00141008	-0.0141756	-0.0107818	0.0210861	-0.00305654	-0.012379	0.00756207	0.0110574	-0.0196925
1111888	0.0488335	-0.00847546	0.0197909	0.0154633	0.0308771	0.0108688	0.0126934	0.000956649	-0.024541	-0.0107017
1111889	0.0652644	0.00606706	0.0286161	0.0106208	0.0211131	0.0420456	0.0104401	0.0191014	0.0197249	-0.000581075
1111890	0.050516	-0.0123304	-0.00076788	0.000330478	0.00296717	0.0141927	-0.00515325	0.0145915	0.00141359	0.0101312
1111891	-0.00046051	0.184083	0.013341	0.00660039	0.0273035	0.00731763	0.00125857	0.00493218	0.00667272	-0.0186104
1111892	0.0496667	-0.00945875	0.0181912	0.000384658	0.00681509	0.00980612	-0.00606751	0.00713446	-0.0279755	0.0227639
1111893	0.0513025	-0.00824211	0.0213792	-0.0115479	0.00692225	0.0189169	-0.0100658	0.0194638	0.0114803	-0.00676504
1111894	0.0426658	-0.0254293	-0.00539917	-0.00447092	-0.00434815	-0.0161742	0.0020176	-0.0111383	0.00671497	-0.00622147
1111895	-0.109229	-0.0320652	-0.104688	0.00279238	0.0238838	-0.0464811	-0.0372201	0.0180585	-0.0120394	0.00668892
1111896	0.047634	-0.0146999	0.00934448	-0.012962	-0.00211158	0.0130306	-0.000399383	-0.0109864	-0.00713769	0.00142053
1111898	0.0461885	-0.0110388	0.00302094	-0.00623046	-0.0300809	-0.00294922	-0.023251	0.00903658	-0.00829251	0.00474803
1111900	0.0575074	0.00305491	0.0131216	0.00147014	-0.019017	-0.000230839	-0.0241822	0.0103791	-0.0164059	0.0292356
1111901	0.0687208	-0.0074622	0.00672989	0.00949492	0.0295118	0.0239646	0.00504761	0.00929308	-0.0154106	-0.00436892
1111902	0.0728929	-0.00908173	0.0154683	-0.0151298	0.0113942	0.0347347	0.00202003	0.0106163	-0.00610944	0.00947132
1111904	0.0668539	-0.00890144	0.0138615	-0.00758124	0.0106638	0.0306687	-0.000387684	-0.000527166	-0.0276508	0.0102388
1111905	0.0602601	-0.0225933	0.0139392	-0.00265653	0.0201898	0.0158905	0.00997431	0.00630189	-0.0176634	-0.0177443
1111906	0.0474325	-0.000541915	-0.0180055	0.0082587	-0.00511829	-0.00296381	-0.00421822	-0.0125626	0.0212905	0.00593988
1111907	0.0356363	0.0380209	0.0122073	0.00101377	-0.00823193	-0.00314124	-0.0111684	0.0181221	0.0232436	-0.0207921
1111908	0.00307477	-0.0203517	0.0115634	-0.00211426	-0.0207091	-0.013729	-0.0206869	-0.00196188	0.0100991	-0.00985522
1111909	0.0677932	-0.00300721	0.00212097	0.00837342	0.00569988	0.0230323	0.00439836	0.0235131	0.0111984	-0.00705725
1111910	0.0650654	-0.0157659	0.0272097	-0.00650604	0.00933525	0.0267399	0.00188943	0.00278344	-0.036428	0.0272516
1111911	0.062326	-0.00217055	0.0118295	-0.00509674	0.0147041	0.0316124	-0.0086413	0.00722419	-0.00713856	0.00193528
1111912	0.0484087	-0.00899587	0.00720304	0.00116495	0.00833376	0.0360207	0.0164397	0.0136799	-0.00376099	0.00639775
1111913	0.0594811	-0.0279041	0.00271232	-0.0114125	0.000243654	-0.0117323	0.0184281	0.00661993	-0.0185777	0.0307728
1111914	0.0601423	-0.0279391	0.0107201	0.00138748	0.0119289	0.0024197	0.0361587	0.00223337	-0.0133322	0.0200689
1111915	0.0547979	-0.00747055	0.0150975	0.0101104	-0.0139378	0.00406605	-0.010981	0.0201937	-0.0117082	0.0181023
1111916	-0.0337218	0.0727325	-0.0510441	-0.0117133	0.010449	-0.0162193	-0.00346586	-0.0194719	-0.003233	0.0336681
1111917	0.0222656	-0.027689	-0.0119998	-0.021442	-0.0200176	-0.0183916	0.00441661	0.00523078	0.00458158	-0.0038285
1111918	0.0752917	-0.00525716	0.0201221	-0.00369755	-0.00203744	0.00721301	-0.0122894	0.0115066	0.0206963	-0.0113935
1111919	0.00444885	-0.000892949	0.00206125	0.00510887	0.00777081	-0.00744665	0.0109503	-0.0011177	-0.0143006	0.0212727
1111920	-0.00293555	-0.0167435	-0.00285702	0.00154373	-0.0113265	-0.0115835	0.00897951	-0.00566062	-0.0113393	0.0172528
1111921	0.0587764	-0.00568944	0.00589737	-0.0125013	0.0072065	-0.00267235	0.0153643	-0.00617477	0.00461096	-0.0059198
1111922	0.049776	0.0278537	0.0103313	-0.0102984	0.00461265	0.00319744	0.00920347	-0.00145155	0.00566269	0.000918979
1111923	0.0543918	-2.03462e-05	0.00654733	-0.0173681	-0.00100187	0.0154339	-0.0224089	-0.00952656	-0.0209649	-0.0108053
1111924	0.0736331	-0.0199373	0.0175606	-0.0185376	-0.0278923	0.00155999	-0.0334416	-0.000186915	0.00587443	0.00392491
1111925	-0.254644	0.00972387	-0.0339636	-0.0348676	0.0218642	0.0217739	-0.00222126	0.000292751	0.030327	-0.0419917
1111926	0.0404721	-0.0196912	-0.00236973	-0.00944669	0.0135049	0.00276783	0.0104163	0.0115707	0.0423835	-0.0108053
1111927	0.0191996	-0.0379605	-0.0251166	0.00442852	-0.00278846	-0.0197049	0.0534464	-0.0213732	-0.0219063	0.00945154
1111928	0.026704	-0.0136498	0.00176131	-0.00748873	-0.0207779	-0.00898834	-0.0105488	0.0111021	0.00401455	0.00556813
1111929	0.0563155	-0.0112389	0.0277724	-0.00568705	0.000884886	0.040131	-0.00611973	0.0175935	-0.0110807	-0.012602
1111930	0.0490302	-0.0326057	0.0068538	-7.27558e-05	-0.00988908	0.00265245	0.002099	0.00232735	0.0195823	0.015184
1111931	0.0127418	-0.016715	0.0147554	0.00533203	-0.0144252	-0.0167164	0.023094	-0.010907	0.0109246	0.00482967
1111932	-0.013166	-0.0022031	-0.0185576	-0.0149147	0.0120313	0.00593641	0.00703658	-0.00375995	-0.00289883	0.002356
1111933	0.0649433	-0.0210522	0.00721429	-0.0020307	-0.0097258	0.00545101	0.00202851	-0.0100757	-0.0193025	-0.000398274
1111934	0.0751378	-0.00510379	0.0136655	0.00800585	0.01319	0.02258	-0.00398301	0.00603443	-0.029206	-0.0166136
1111935	0.03483	-0.00738569	0.00998692	0.0166953	0.0173187	0.0189205	0.0113091	0.0176086	-0.0195693	0.00455878
1111936	0.0466196	-0.0159296	0.00573423	-0.00121077	-0.00404326	-0.00209926	0.00196308	-0.00401904	0.00742511	-0.0061887
1111937	-0.0748313	0.0437425	-0.000756407	-0.0191733	0.00884445	-0.0104522	0.0128701	0.00935134	0.00310294	0.0182467
1111938	0.0524158	-0.0135682	0.00731085	0.00811001	-0.017217	0.0115143	-3.80953e-05	0.0201603	0.00872316	-0.0149936
1111939	-0.0789887	0.0115071	-0.0319523	-0.0178797	0.00877017	-0.00242081	-0.0142039	-0.0080714	-0.0141601	0.0117483
1111940	0.0568568	0.0174515	0.0106273	0.0093138	-0.0064798	0.013401	-0.0172846	0.0188711	0.00183745	-0.00971858
1111941	0.0466303	0.0197656	0.0132621	-0.00599924	0.0114671	0.0297096	-0.0057568	0.00221481	-0.0142613	-0.00214899
1111942	0.0427934	-0.0151254	0.00351589	0.00599191	0.00954547	0.0111919	0.0166029	-0.000648094	-0.0173158	0.0264062
1111943	0.0214346	-0.0184489	-0.0148654	0.00829411	-0.00825448	-0.0234815	0.0164205	-0.000772657	-0.00927976	0.012279
1111944	0.0745532	-0.010746	0.0169264	-0.00665985	-0.0217555	-0.00761267	-0.0321373	0.0147697	0.0144403	-0.00261583
1111945	0.0274761	-0.0261451	-0.0105063	-0.0187723	-0.0151339	-0.0102892	0.00309638	0.00257328	0.00630875	-0.0144997
1111946	0.0306531	-0.00339037	0.00168599	-0.00218142	0.00520619	0.000699036	0.0091334	-0.00246104	-0.0133635	0.00540131
1111947	0.0106979	-0.0267491	-0.0329269	0.00985363	0.0118151	-0.0280672	0.0648094	-0.0290857	-0.0257736	0.013026
1111948	0.0211286	-0.0221748	0.0063664	0.00207982	-0.00769641	-0.0105007	0.0141209	-0.00386501	-0.0117175	0.00532131
1111949	0.0501072	0.0294707	0.0234452	0.000224085	0.0173648	0.000328567	0.0221809	-0.00109959	-0.000463742	-0.00148836
1111950	0.0188818	-0.0269593	-0.0358701	0.00883289	0.0045966	-0.00966846	0.0118533	0.00197907	-0.00655753	0.0126321
1111951	0.0160804	-0.0155653	-0.00700349	0.0148342	0.0203577	-0.00291636	0.0375639	0.000335642	0.0184942	-0.00683684
1111952	0.0209894	-0.0272103	0.00357688	0.00350526	0.00638449	-0.0140391	0.00820006	0.00639845	0.0153046	-0.00133187
1111953	-0.0042756	0.0123606	0.00352772	-0.00987671	-0.0133604	-0.033772	-0.0237029	0.000664837	0.00957977	0.00962629
1111954	-0.0264116	0.174094	-0.00197305	0.00898948	-0.00940014	-0.0125801	0.00674892	-0.00855969	-0.00602186	-0.0150551
1111955	-0.0215379	0.176892	-0.0171805	0.00326528	0.00472021	0.0120019	0.0111167	-0.00233069	-0.00742473	0.00874699
1111956	0.0474846	-0.01749	0.00116372	-0.000664201	-0.0156832	-0.0032058	-0.0172273	0.0111383	0.00961124	-0.0168923
1111957	0.0417944	-0.023993	-0.0101039	-0.00567318	-0.0278352	-0.0126755	-0.0272509	-0.0154021	-0.0203353	0.00725623
1111958	0.0246229	-0.00996216	0.00946771	-0.0151993	0.000473958	-0.010018	0.000470928	-0.0123194	0.00719469	0.0049986
1111962	0.0556343	0.0116559	0.0153193	0.00525986	0.00203621	0.00693975	-0.014154	0.00101948	-0.0251737	0.0112564
1111963	-0.0303326	0.00151258	-0.0200615	0.00552672	0.0373564	0.0249967	-0.000421807	-0.0130217	0.0195349	-0.00520938
1111964	0.0298348	-0.0288566	0.000613159	0.00876286	0.00326845	-0.00692702	0.00941983	-0.00933668	-0.00339145	0.00304002
1111965	0.0356496	-0.0227495	-0.00265563	0.00754806	0.00876992	-0.00137071	0.0266093	-4.37458e-05	-0.0131588	0.0132566
1111966	0.0537997	0.00438718	0.0122861	0.00134877	-0.0287219	0.00314266	-0.0256471	0.00142253	-0.0107082	0.00611097
1111967	0.0152235	-0.0307469	-0.0110831	0.00582885	-0.00786435	-0.0165793	0.0174502	-0.00708452	-0.00299522	0.00677747
1111968	-0.013859	0.00281094	-0.0216091	0.00882515	0.067932	0.0124033	-0.0286679	-0.0295996	-0.0174057	0.0218884
1111969	0.0606132	-0.0123666	0.0292605	0.00924287	-0.00604987	-0.00306338	-0.00501532	0.0123748	0.0165238	0.0174938
1111970	0.0772215	-0.0136925	0.0177326	0.00915661	-0.00208442	0.0138367	-0.00951978	0.0208498	0.0191352	-0.00521857
1111971	-0.0264165	0.0132478	-0.00596897	-0.0193492	0.00217527	-0.0127353	-0.00396032	-0.00661232	-0.0297856	-0.0147947
1111972	-0.0228045	0.034608	-0.0100681	-0.0142419	-0.00806772	-7.04861e-05	-0.0120798	0.0042264	-0.0336768	-0.0249784
1111973	-0.0725769	0.00920274	-0.0193371	-0.00240839	0.00677052	-0.00278551	-0.00833084	0.0033081	-0.0246711	-0.0184579
1111974	0.0292475	0.0227661	0.00573983	-0.00862945	-0.00119142	-0.00933396	-0.00909594	-7.38087e-05	-0.00255314	-0.00994171
1111975	0.0599171	0.00697029	-0.000657789	0.022044	-0.0157336	0.0189062	-0.0170178	0.0094367	-0.0319817	0.00275518
1111976	0.0552981	0.0247989	0.0118156	-0.00634538	0.0222409	0.0279218	0.014887	0.0057668	-0.0145536	-0.00680697
1111977	-0.131114	-0.00126394	-0.0584288	-0.00377971	0.0265003	-0.00230716	-0.0216956	-0.0150728	0.00422383	-0.00116774
1111978	0.0473425	-0.0238705	-0.0023155	-0.00746293	-0.000528853	-0.00722267	-0.00570993	0.00282972	0.0009059	-0.000939375
1111979	0.0260498	0.219132	-0.00567078	0.0244288	-0.00235525	-0.00590074	-0.0119819	0.000344089	0.00561124	0.00653119
1111980	-0.116306	-0.00372853	-0.0578968	-0.00739457	0.0112406	-0.0136633	-0.0268479	0.00461287	0.0287071	-0.00778514
1111981	-0.259512	-0.0238242	-0.00290267	-0.017616	-0.0273003	0.0119311	0.0127322	0.00788785	-0.0215394	0.0191228
1111982	0.0281444	0.222615	-0.00902917	0.0274404	-0.00134744	-0.0125808	0.00379353	-0.000721761	0.00121786	-0.0104623
1111983	-0.00704553	0.000464157	0.00239397	-0.000481693	0.00841814	0.0038022	0.00512719	0.00945424	-0.021569	-0.00948057
1111984	0.0375965	-0.0131026	0.00203627	0.00500088	-0.00147753	0.000485116	0.0120571	-0.0156289	-0.00226423	0.00484192
1111985	0.0618232	0.00175065	0.010779	0.00147555	0.000671673	0.000607796	0.00188395	0.0149605	-0.0169125	-0.00800986
1111986	0.0613451	-0.00631511	0.00714994	0.00402306	-0.0318701	-0.00147952	-0.010862	0.00334802	-0.0202062	0.00423965
1111987	0.0563611	-0.0181042	0.0134395	-0.0109281	0.00619804	0.00531743	0.00712993	-0.0202929	-0.0203865	0.00166321
1111988	0.0652085	-0.0158926	0.0208501	-0.00977765	-0.0192024	-0.013911	-0.0293541	0.00764603	-0.017348	0.00486305
1111989	0.0456471	-0.0175173	-0.00496353	-0.000377953	0.0277126	0.00385403	0.0278422	-0.00426221	-0.0173291	-0.00627251
1111990	0.0540453	-0.00970652	0.00392054	-0.0056196	-0.011785	-0.00301259	-0.0153516	0.00646706	0.00699826	-0.00617396
1111991	0.0216754	-0.044075	-0.0163676	0.00138859	-0.0299838	-0.0100102	0.0317368	0.00133263	-0.0215895	0.0116754
1111992	0.0172527	-0.00220352	-0.0345338	0.00519177	0.00738395	0.00768846	0.0127906	0.0257092	-0.0378599	-0.00367896
1111993	-0.039	0.0103312	0.00606406	-0.0104204	0.00281761	0.011805	-0.0021535	-0.0014786	-0.0266658	0.0103622
1111994	0.0471194	-0.0265522	-8.33593e-05	0.0064329	-0.00597951	-0.00689291	0.00615879	0.00121136	-0.0186117	-0.00415857
1111995	0.0220661	-0.0117762	-0.0137029	-0.00762933	-0.000432301	-0.010253	0.0240641	0.00406441	0.00056035	-0.00236621
1111996	0.0304102	-0.0308574	-0.0064221	0.00765838	-0.00465289	-0.00441952	0.0127982	-0.0103091	0.0263514	-0.00847388
1111997	0.0359593	-0.0136956	0.0019119	-0.0140731	-0.0416031	-0.0108015	-5.68341e-05	-0.0047458	0.0238218	0.0128455
1111998	-0.0216718	-0.026974	-0.0200263	0.00783126	0.00819071	-0.0056702	0.0433089	-0.000608958	-0.00491689	0.00883809
1111999	0.0539951	0.0340835	0.0235666	-0.00810356	-0.00720886	-0.00464729	-0.0389548	0.00628136	-0.0111461	0.00739178
1112000	0.0556381	-0.0161481	0.00872114	0.014934	-0.0172762	0.0121387	0.00593783	0.00954256	0.0261669	-0.0172834
1112001	0.0538419	-0.0074517	0.00253531	0.00692567	0.00702489	-0.0122534	0.00353211	0.0102586	-0.0153968	0.0124875
1112002	0.0530435	-0.0104088	0.022859	-0.00152938	0.00637757	0.00136528	-0.00293553	0.00810305	0.0091768	-0.00109479
1112003	0.0662875	0.020847	0.004762	-0.0240329	0.0156581	0.0287478	0.0098	0.0297294	0.00761625	-0.0295295
1112003S2	0.0662875	0.020847	0.004762	-0.0240329	0.0156581	0.0287478	0.0098	0.0297294	0.00761625	-0.0295295
1112004	-0.0383032	-0.00464257	-0.0247331	-0.010607	0.0470994	0.00517397	0.0176879	0.00503525	0.00332613	0.0100838
1112004S2	-0.0383032	-0.00464257	-0.0247331	-0.010607	0.0470994	0.00517397	0.0176879	0.00503525	0.00332613	0.0100838
1112005	-0.0718049	-0.033736	-0.0858627	0.000909338	0.0235056	-0.0363698	0.0139359	0.0469464	-0.0350102	-0.0442558
1112006	0.0574917	-0.00506304	0.0151926	-0.00226927	0.0126303	0.0228241	0.0075433	0.0171617	0.0247655	-0.0246051
1112007	0.056158	-0.0133202	0.0060354	-0.0217828	0.00620255	0.0118604	0.00465391	0.0230698	-0.00402266	-0.0230812
1112008	0.00725139	-0.0197851	-0.025555	0.0100145	0.0152914	-0.0244603	0.00701666	0.0293817	0.0236152	-0.0365537
1112009	-0.0904781	-0.0230654	0.0220237	0.0268263	-0.00550069	0.0100127	0.0156019	-0.00480908	0.00702645	0.0138355
1112010	0.0483598	-0.0203013	0.00565167	-0.000610257	0.0130679	0.0111126	0.0172353	-0.020394	-0.00819377	0.00483519
1112011	-0.0988158	-0.0333302	0.00208154	0.0369728	-0.0117578	0.00676392	0.0284875	-0.01568	0.0120415	-0.00220415
1112012	-0.22531	-0.0226164	0.0232213	0.048815	-0.0231745	0.0156975	0.0111768	-0.00544314	0.000632143	-0.00958728
1112013	0.0645681	-0.0222983	0.0159679	-0.00184106	0.00703657	0.00813969	0.0193707	-0.000734451	-0.00600839	-0.00545551
1112014	0.0439408	-0.0273309	-8.87381e-05	0.015676	0.00757562	0.00545232	0.0341941	-0.0125582	0.0153364	0.0133958
1112015	0.0331618	-0.028353	-4.95664e-05	-0.020668	0.00932346	0.00286013	0.0228228	-0.00922783	-0.00601138	-0.00368426
1112016	0.0241924	-0.0124153	-0.00176061	-0.0175784	-0.0184303	-0.0135328	-0.003731	0.0151001	0.00847769	0.00646505
1112017	-0.0558692	-0.0259885	-0.0497094	0.00614987	0.00354855	-0.00224059	0.0103194	-0.00254192	-0.0153203	0.0115803
1112018	0.0343111	-0.0303943	0.000312919	0.0179565	0.0152986	0.00287441	0.0146641	-0.000342923	-0.0126529	0.000865769
1112019	-0.0655975	0.0907991	-0.0203653	-0.00699291	0.00523454	0.00525262	0.010637	-0.00865674	0.0143449	-0.0298782
1112020	0.0306911	-0.0203895	-0.00183193	0.00787122	-0.0100223	0.00501491	-0.00863372	-5.22323e-05	0.0227602	-0.0126576
1112021	-0.173507	0.0410263	0.00226093	-0.0331648	-0.0139474	-0.0187176	-0.00663038	-0.0066395	0.0164596	-0.0122051
1112022	0.0551298	-0.0195782	0.0137028	-0.0128589	0.021729	0.0114081	0.0126171	0.0131006	-0.0105974	0.00102639
1112023	0.000814473	-0.0340474	-0.0405761	-0.00471229	-0.0149902	-0.0238321	0.0117081	-0.0172216	-0.0168668	0.00444615
1112024	0.0646692	-0.00332694	0.0060154	-0.00137447	0.0182219	0.0241857	0.0129315	-0.00296768	0.0137652	-0.0182224
1112025	0.0588511	-0.00881107	0.0152761	-0.00969276	-0.0226639	0.000545524	-0.0287968	0.0183647	-0.0155229	-0.00810596
1112027	0.0551465	-0.00265276	0.0177743	-0.00884894	-0.0428215	-0.00937691	-0.0149777	0.013203	-0.0113639	0.00659488
1112028	0.0295933	-0.00661421	-0.00780457	-0.000297927	-0.00342541	0.000363863	0.00801912	-0.00207458	-0.0220681	0.00149157
1112029	0.00919156	-0.0221986	-0.0167173	-0.000878065	0.0168863	-0.00446298	-0.0210104	-0.00231527	-0.0121296	0.0147178
1112030	0.0373366	-0.0233501	0.00411079	0.00336003	-0.0153184	-0.00466756	-0.00287948	0.0103375	0.0176145	-0.00267941
1112031	0.0443166	-0.024406	0.00222316	-0.00511808	-0.0241145	-0.0227191	-0.000568092	-0.00879531	-0.00793265	0.00331454
1112032	0.0597213	-0.0167429	0.00737387	-0.00492356	-0.00729331	0.00540967	-0.00305311	-0.00346471	0.00846851	0.00225435
1112033	0.0424951	-0.0112821	0.00561336	0.0235446	0.0177755	0.0164545	0.0323711	0.00627068	-0.0125904	0.00916099
1112034	-0.0250678	-0.0254034	-0.0243252	-0.000772563	0.0351581	-0.0063082	-0.0248472	-0.0107107	-0.0144588	0.0206911
1112035	0.0229667	0.0721872	-0.0164493	0.0114574	0.00376314	-0.00617657	0.00551907	0.018371	0.0189658	-0.00260684
1112036	0.0057016	0.00734186	-0.00430868	-0.022302	0.00264068	-0.0040938	-0.018972	-0.00397112	-0.0161189	-0.0083982
1112037	0.0661329	-0.00611351	0.0276917	-0.00520833	-0.028813	-0.0101225	-0.0167546	-0.00964571	-0.00145248	0.00854396
1112038	-0.0943426	-0.0219705	-0.0768782	-0.0205776	0.0692607	-0.00240754	-0.0602415	-0.0392816	-0.0220364	0.0466192
1112040	0.0694401	-0.0198105	0.00812593	-0.0155907	-0.0302204	-0.00980857	-0.0217351	0.0235274	0.0344151	-0.00432863
1112041	0.0604258	-0.0165966	0.016769	-0.00496424	-0.00251003	0.0136591	-0.00327345	0.00920004	-0.0193409	-0.0149522
1112042	0.0538411	-0.00384954	0.0191984	-0.00125985	-0.00882677	0.0145681	-0.00744103	-0.00365837	0.0420359	-0.0108556
1112043	0.0588477	-0.0126959	0.0197576	0.00200665	-0.00439971	0.00668082	0.000532472	0.0134513	0.0257194	-0.0124132
1112044	0.058501	-0.00675249	0.0174809	-0.00579451	0.00200458	0.0277156	0.00244941	0.00191336	-0.00894134	-0.00235372
1112045	-0.0406246	-0.00747048	-0.0377556	-0.014932	0.00341403	-0.0227753	-0.0370024	-0.0128895	-0.0174425	0.024367
1112046	0.0669519	-0.00439241	0.0116568	0.00621513	-0.0142342	-0.0026598	-0.019214	0.00346487	0.000318204	0.00181648
1112047	0.0414499	0.00214791	0.0029892	0.00126487	-0.0131213	-0.0203896	0.011531	-0.0102096	0.00677674	-0.000982448
1112048	0.0361921	-0.0254929	-1.14423e-06	-0.00730497	-0.0120033	-0.0143424	0.0236775	-0.00279211	0.031824	0.00160104
1112049	0.0400782	-0.0259413	0.00895138	0.000710679	-0.0107857	-0.0150934	0.00927713	-0.0149105	0.00990885	0.00415597
1112050	0.0434822	-0.0222195	0.0121835	-0.00943512	-4.31486e-05	-0.00103744	-0.00725515	0.0108826	0.0274624	-0.00184262
1112051	0.0641868	-0.0114373	0.00945755	-0.00493002	0.00180532	0.000261341	0.00269737	-0.000216121	-0.0179443	0.0139853
1112052	0.0615702	-0.0137356	-0.000795271	0.00626466	-0.00969186	-0.00904121	-0.0617739	0.00619939	-0.0189826	-0.0112006
1112053	0.0482626	-0.00625562	0.0142536	0.00355612	-0.000188965	0.00108245	-0.00372793	0.0186881	0.0832782	0.000354384
1112054	0.0546167	-0.00358002	0.00585724	-0.00274774	-0.00434473	-0.00398955	-0.00674127	-0.00748817	-0.00740246	-0.0180445
1112055	0.0632683	0.0129339	0.0316431	-0.0133481	-0.020779	-0.0111506	-0.0203969	0.0176751	0.0554347	-0.000375559
1112056	0.0560382	-0.00349933	0.0162894	-2.02993e-05	0.00183812	0.00372497	-0.00730732	0.0230776	0.0686068	-0.00344698
1112057	0.0375566	-0.0237701	0.00427015	0.00758932	-0.00618588	0.0100505	8.44195e-05	0.0095332	0.0407286	-0.00634931
1112058	-0.0264533	-0.0176272	-0.0327729	-0.00396181	-0.00541412	-0.00642107	0.0068212	0.00427278	0.0053928	-0.0231612
1112059	-0.00564961	-0.0329119	-0.0303786	0.00328581	0.0169107	-0.0230544	0.00561745	-0.0154913	-0.00481254	0.0143643
1112060	0.0392675	-0.00555017	0.0046024	-0.0207561	0.0118589	-0.00549821	0.01095	0.00250965	0.0976746	-0.0234946
1112060S3	0.0392675	-0.00555017	0.0046024	-0.0207561	0.0118589	-0.00549821	0.01095	0.00250965	0.0976746	-0.0234946
1112061	0.0620902	0.0424049	0.0124041	0.00525379	0.00408344	0.026923	0.00466959	-0.00239691	-0.00171888	-0.00101414
1112062	0.0185423	-0.0317419	-0.0209154	0.00105517	0.00341514	-0.00978252	0.016765	0.00377841	0.0287141	-0.00343625
1112063	0.0400639	-0.0195895	-0.0111243	-0.00420112	0.0081132	-0.00742107	-0.000522837	0.0109606	0.0354403	-0.00506988
1112065	-0.0735188	-0.0143939	-0.0059641	0.00315976	0.00991372	0.00469959	0.0122615	0.00872025	0.0212536	-0.00179421
1112066	0.0337234	-0.0241688	-0.0030752	0.00644113	0.0131222	0.0100158	0.00710773	-0.00841935	0.000607611	-0.00378841
1112067	-0.0183812	0.00862341	-0.0186672	-0.00849592	0.000247878	-0.0144781	0.00976446	-0.014798	-0.0212544	0.0109107
1112068	0.0362345	-0.0164152	0.0125099	-0.00793442	-0.0216112	0.00159362	-0.0225208	0.00380014	-0.00706857	0.0252677
1112069	0.046935	-0.0180614	0.00123098	-0.00929802	-0.00564309	-0.0079078	0.00149355	0.00888301	0.0192631	-0.0196746
1112070	0.0577355	-0.0139606	0.0170062	-0.00836506	-0.0156791	-0.00946794	-0.0405535	0.00247902	-0.00649006	0.00249911
1112071	-0.00734623	0.1693	-0.0143517	-0.00501355	0.00355902	-0.00700003	-0.000745	-0.0119498	-0.00903439	0.0130414
1112072	0.0418121	-0.0156775	0.00293298	0.00666679	0.0162849	0.000184942	0.00396393	-0.0121597	-0.00703085	0.0150994
1112073	0.0515407	-0.00589838	0.0344251	-0.00469397	0.00644969	0.0188728	-0.00101349	-0.00159522	-0.0104685	-0.015431
1112074	-0.027273	0.172677	-0.00964487	0.0190828	-0.00419814	-0.0204237	0.015092	0.00506822	0.00651109	0.0120301
1112075	0.0707643	0.00108146	0.0180807	-0.00686472	0.00618878	0.0116453	-0.0102698	0.0182183	0.00615357	-0.01445
1112076	0.000838911	-0.0249867	-0.0280961	-0.00143434	-0.0205849	-0.0323837	0.0190673	-0.0166759	-0.0177688	-0.00238794
1112077	0.0591126	0.00495124	0.01153	-0.00884434	-0.00850839	0.0211824	-0.0173617	0.01475	0.0193893	-0.0431137
1112078	0.056191	-0.0045027	0.010019	0.00194316	-0.0147042	-0.0025137	-0.00697069	0.0131597	-0.0363368	-0.0300065
1112079	0.0698732	0.000857314	0.0215587	0.00225797	0.00502695	0.0231701	-0.0201675	0.0192484	0.0286629	-0.0209088
1112080	0.0205745	-0.0110445	0.00676228	0.00744181	0.0185492	0.0136665	0.0246857	-0.00539153	0.0303292	-0.00416221
1112081	-0.0380969	-0.0145932	-0.0434179	0.00884265	0.00552898	-0.0339817	0.00200056	0.00743785	-0.00739513	-0.0142814
1112082	0.0554236	-0.0023698	0.0111401	0.00318455	-0.00756835	0.00807365	-0.0255208	0.0153282	0.0250025	-0.00486345
1112083	0.0635359	0.0346046	-0.00670885	0.00100363	-0.00859245	0.00527081	0.0205451	-0.00788431	0.00323272	-0.00180147
1112084	0.0692626	-0.0106751	0.0126303	-0.00119178	0.0227192	0.0315633	0.00379714	-0.00545607	-0.0269001	-0.0152341
1112085	0.00816435	-0.0165426	-0.0179965	0.00734493	-0.00339422	0.00157611	0.0149981	0.0048571	-0.00839634	0.00292762
1112086	0.0146139	-0.0276026	-0.0242445	-0.00835378	-0.0229672	-0.0261663	0.000238692	-0.00877814	-0.0219723	-0.00140946
1112087	0.0678272	-0.00568143	0.0254916	-0.007303	0.00233341	0.00231848	-0.00287626	0.00272084	-0.00649371	-0.00148922
1112088	0.0401089	-0.0220895	0.00318663	-0.0117873	-0.0208728	-0.0143177	-0.0107191	-0.00522336	-0.0303382	-0.00207632
1112089	-0.137413	0.00118208	0.0109928	-0.035008	0.000205165	0.00256284	0.00971247	-0.0040065	-0.0157731	0.010977
1112090	0.0224032	-0.0222591	0.00427024	0.00110744	0.00830572	0.0225985	0.00409527	-0.010402	-0.0289738	0.00790078
1112091	0.0476274	-0.0131898	-0.000991123	0.0223156	-0.017658	-0.00172844	-0.0241756	-0.0136157	-0.0137485	-0.0166884
1112092	0.0557575	0.00125843	0.0168313	-0.0226535	0.00614723	0.016306	-0.0079787	-0.00765995	-0.0140242	0.0156146
1112093	-0.501267	-0.0127618	0.0619126	-0.0845216	-0.00566951	-0.00613389	0.0080976	0.0133502	-0.00408538	0.0289171
1112094	0.0514448	0.0157115	0.00862553	0.0234636	0.00646117	0.0188567	0.0196773	-0.000552042	0.00895018	-0.00797441
1112095	0.00821009	-0.0206102	-0.000977522	0.00874836	-0.0139985	-0.0188945	-0.00737946	-0.0020402	0.0121549	-0.00592407
1112096	0.0649079	-0.00584411	-0.00409292	0.0097481	-0.0265844	0.00745222	-0.032971	-0.0082944	0.00672697	-0.0151763
1112097	-0.0631658	0.00599521	-0.00365745	-0.0138093	0.00562105	-0.00706673	0.0264631	0.00472258	0.0054406	-0.0130259
1112098	-0.0629684	0.0824499	-0.0118303	-0.0194627	-0.01468	-0.0190244	0.00627835	-0.0188129	-0.0202619	-0.000279258
1112099	0.0579823	-0.0218741	0.00132945	0.00600289	0.0141565	0.0115185	0.0175439	0.0200455	0.0264236	-0.00228285
1112100	0.0352878	0.0576714	0.023845	0.00304871	-0.0109709	0.00886409	-0.00262553	-0.00256642	-0.0218194	-0.00817164
1112101	-0.0235505	-0.0220677	-0.0576098	0.00876884	0.0172569	-0.00350881	0.0287879	-0.00300463	-0.00958152	-0.00551499
1112102	0.0307347	-0.0240266	-0.00760794	0.0104505	-0.00145452	0.00619963	0.0160384	-0.0105828	0.0124822	-0.0051766
1112103	0.00249679	-0.0321203	0.000141436	0.00517189	0.0139175	0.0124684	0.0340424	-0.0121917	0.0444601	0.00310519
1112104	-0.0286012	-0.00231046	-0.0011989	-0.0051449	0.00244402	0.00146924	0.011691	0.0138382	0.0218715	0.000421119
1112105	-0.155417	-0.018877	0.0104728	-0.016619	-0.00451686	-0.0154427	0.0171768	-0.00148876	0.0080024	-0.00802553
1112106	0.0445777	-0.0368294	-0.00228804	0.00217561	-0.00478899	-0.000827322	-0.00548472	-0.00447898	0.0135507	-0.0170334
1112107	0.0624929	-0.00964235	0.00902356	0.0174135	0.0115368	0.0162426	0.0103718	0.0209643	0.00910352	0.0150712
1112108	0.0566001	-0.021315	0.0142398	0.00175996	-0.00587491	-0.000939253	-0.00341587	-0.000251882	0.0181568	-0.0174592
1112109	-0.00716323	0.0401662	-0.0106414	-0.0107048	0.0257561	0.00936248	0.00668633	0.00875246	-0.00337927	-0.00612196
1112110	0.0424377	-0.0267912	-0.0106127	-0.00652162	0.00133231	-0.0230749	-0.000528219	-0.0128801	-0.00622092	0.0169193
1112111	0.0429924	-0.0285801	0.00681837	-0.00552769	-0.018833	-0.00291319	-0.00415497	0.00725564	-0.00461763	-0.00555844
1112112	0.0324901	-0.0179072	0.00041431	0.00226772	0.00768075	-0.00714484	-0.00220905	-0.00551363	-0.0130152	0.0217357
1112113	0.0657014	-0.0142176	0.0245941	0.00426781	0.0120378	0.0169154	0.0125229	-0.00724937	-0.0138042	0.00172356
1112114	0.0651913	-0.00103423	0.0150045	-0.00925399	0.0229931	0.0298195	0.0308491	-0.00520909	-0.0220944	0.0004025
1112115	0.0483925	0.00191721	0.00170511	0.00684404	-0.00438622	-0.000841867	0.0035126	-0.000229484	0.0116443	0.00263713
1112116	0.0652832	-0.00577435	0.0115409	-0.0078728	-0.0121167	0.011112	-0.010069	0.00627056	0.00184038	0.00228999
1112117	0.0587175	-0.00342495	0.0144823	0.0167395	-0.00686178	0.00536322	-0.000675798	-0.000619184	0.00487723	-0.00124398
1112118	0.0657957	-0.00328939	0.0223314	0.000711702	-0.0027768	0.0189103	-0.0124408	0.00326179	0.014722	0.00670158
1112119	0.0609767	-0.00442623	0.020316	0.014387	-0.00232928	0.0182512	0.000594404	-0.000876095	0.00170055	0.00698507
1112120	0.0582546	-0.00779504	0.00352688	-0.00515768	-0.00398857	-0.00372264	0.000638279	0.0113669	-0.0100738	0.00501542
1112121	0.0569248	0.00199097	0.0116425	0.00182062	-0.0217821	-0.0044162	-0.0214283	-0.00656177	-0.0133106	-0.0148326
1112122	0.0604486	0.0161347	0.0269301	0.00832694	-0.0223176	-0.0122491	-0.0287628	-0.0151662	-0.0101537	-0.0145177
1112123	0.0226978	-0.0253193	-0.012737	-0.00668995	-0.0037294	-0.0167821	-0.00261529	0.000719402	-0.01646	-0.00174439
1112124	0.0443677	-0.0208446	0.0258332	-0.0162485	0.00801406	0.0194619	0.00105309	0.0230692	0.00148768	0.00669596
1112125	0.0377171	-0.0176	0.00964209	-0.0126848	0.0157457	0.0155737	0.00926012	0.00160964	0.018577	0.0187964
1112126	0.0522193	-0.020785	0.0167252	-0.0132698	0.0343252	0.0242159	0.0232679	0.0228179	-0.00566862	0.0207613
1112127	0.0679998	-0.010199	0.0199593	-0.00830576	0.00499756	0.0295294	-0.0172222	0.0108689	-0.00358023	-0.00785778
1112128	0.0648906	-0.026764	0.0213996	-0.000406713	0.00782557	0.014271	0.00278358	0.0227213	-0.00895777	0.00161166
1112129	0.0720005	0.00132379	0.0140556	-0.00847528	-0.0334654	0.00504892	-0.0384605	0.0197037	0.00946666	-0.0194158
1112130	0.0414537	-0.00566942	-0.00568437	-0.00418049	0.00225739	-0.00296042	0.0115449	-0.00909066	0.0193158	-0.0165349
1112131	0.0208908	-0.0130088	0.0120454	0.012094	0.00700985	-0.00373026	-0.0013014	-0.00666514	-0.00954257	-0.0107488
1112132	0.0356073	0.00604564	0.00798999	0.000251713	-0.0149715	-0.00410236	0.0118178	0.00572584	0.0328427	-0.0180555
1112133	-0.000187348	0.0215417	0.00810091	0.00788588	0.0150498	0.00594763	0.00620889	-0.0105403	-0.00563063	-0.00889907
1112134	0.033423	-0.0296375	0.00546502	0.0121856	-0.0147383	-0.0131784	-0.0176527	0.00494088	-0.00734165	-0.00431265
1112135	0.00898763	-0.0473442	-0.0284407	0.00731804	-0.04121	-0.0725267	0.049663	-0.0408759	0.0136986	0.0280957
1112136	0.0435831	-0.020957	-0.0010883	-0.00517316	-0.0114274	-0.0205036	-0.00317911	-0.00165973	-0.0131883	0.0066257
1112137	0.0419077	0.000286633	0.00921543	-0.00634972	0.00241366	0.0171669	0.000763957	-0.0012712	-0.0147598	0.000216208
1112138	0.040881	-0.0183401	0.0110601	-0.000379173	-0.0192659	-0.0088907	-0.0268026	-0.00592867	-0.00150926	-0.00604585
1112139	0.0632327	-0.0135599	0.00784549	0.00219092	-0.028261	-0.00609475	-0.0324886	0.00935824	0.0161347	-0.000656586
1112140	0.0658655	-0.000649202	0.0186641	0.000382878	0.00270201	0.0108534	0.000711548	-0.00793172	0.0034375	0.00189077
1112141	0.0438163	-0.0131282	0.00572816	0.0050624	-0.0222901	-0.0329734	-0.00932709	-0.00703205	0.0129908	-0.00327729
1112142	0.0156546	-0.0184863	0.00481601	0.00669787	-0.00389807	0.00568485	-0.00113448	0.00597742	-0.00451142	-0.002454
1112143	0.0198774	-0.0128925	-0.0173217	0.001812	-8.63283e-05	-0.00234804	-0.00290959	-0.00307891	-0.0120045	0.0148158
1112144	0.0477026	-0.0191516	0.00531902	0.00452497	0.003766	0.0124703	0.00619625	0.00946829	-0.0234608	0.0242741
1112145	0.02487	-0.0106924	-0.007281	-0.00714675	-0.0186328	-0.0190436	-0.015809	0.00319859	-0.0148378	-0.0121134
1112146	0.0564384	-0.0228286	0.00690453	-0.0124448	0.0278146	0.00385604	0.00256522	-0.00838945	-0.00180726	0.00169109
1112147	-0.0158901	-0.0297641	-0.012277	-0.0106351	-0.0238149	-0.0281301	-0.0293518	-0.00728051	-0.0187233	0.0143581
1112148	0.0214793	-0.0167319	-0.00744548	-0.012248	-0.0226161	-0.0137407	-0.0353182	0.00136517	0.000439658	0.0124549
1112149	0.0593294	-0.0182729	0.00910966	0.0015339	0.00895669	0.0191721	0.00346177	0.008858	-0.010484	0.00854895
1112150	0.0471678	0.0485476	0.0133989	0.0170192	0.0067357	0.0182333	0.00140652	-0.00634218	0.00300765	0.0128579
1112151	0.0340692	-0.0264862	-0.0130271	0.00114082	-0.0226461	-0.0220304	-0.0126485	0.015424	0.0472692	-0.0182729
1112152	-0.121598	-0.0231416	0.00276463	-0.00741462	-0.0185979	-0.00687755	0.0180606	-0.0174385	0.0131808	-0.00298055
1112153	0.0408159	-0.0208764	-0.00134026	0.00656177	-0.0185468	-0.00738708	-0.0172131	0.00879738	0.0230363	-0.00469676
1112154	-0.0497016	-0.0103779	0.0109693	-0.0051747	0.0113237	-0.00287231	0.0308708	0.0101026	0.0114254	0.000521151
1112155	0.0326974	-0.0175068	0.00763897	0.00380522	-0.0122256	-0.000210159	-0.00369049	-0.0134032	0.0124578	-0.00349064
1112156	0.0322204	-0.0154385	0.00472326	-0.00823925	0.0173285	0.00750532	0.0155217	-0.00618107	8.66335e-05	0.00507346
1112157	0.0630744	-0.016074	0.0124873	-0.00217781	0.0138347	0.0151964	0.00561764	-0.00162591	0.0174035	-0.0252796
1112158	0.0184686	-0.0144337	0.00760786	0.00386389	-0.0228414	0.00677018	0.00393671	0.0188636	-0.0193745	0.010043
1112159	0.0283425	-0.0283068	-0.0130746	-0.00522659	-0.0070875	-0.0144141	0.0217818	0.00813984	0.0299337	-0.0119035
1112160	0.0516058	0.00320083	0.0263035	0.00138985	-0.00233916	0.0140711	0.00407623	-0.00188876	-0.0242333	-0.00440145
1112161	0.0691036	-0.00956909	0.0318068	-0.0115466	-0.0118079	0.0130452	-0.0032008	0.00412937	-0.0105322	0.00886395
1112162	0.0365139	-0.0180007	0.0101613	-0.0042915	0.0296756	0.0111837	-0.0114415	0.00378434	0.00619894	-0.013705
1112163	0.0371212	0.0557019	0.00999732	0.00202805	-0.00682613	-0.00417797	0.00362295	-0.0199944	0.00958885	0.0176873
1112164	0.0497267	-0.0212109	0.0116143	0.00104505	0.00721317	0.00459887	-0.000920698	-0.0191096	-0.00534734	0.00804248
1112165	0.058026	-0.00391711	0.0267614	-0.010382	-0.00554323	0.0168873	-0.000536148	0.00898137	-0.0215037	0.01136
1112166	0.0399673	-0.0216007	0.0101438	0.00451434	-0.0116567	-0.0139133	-0.0132725	0.00900185	0.013994	0.0101827
1112167	0.0205413	-0.0429759	-0.0187241	-0.00514584	-0.0137163	-0.0314091	0.0427572	-0.00817996	0.0237949	0.0117365
1112168	0.00287421	-0.0232615	-0.0158312	-0.0182733	-0.00979506	-0.0141147	0.000516128	0.000483458	0.0390771	-0.0151756
1112169	0.0527183	-0.00131236	0.0192646	0.0160343	-0.00864355	0.00578659	0.0020454	0.0144269	-0.027963	-0.00026526
1112170	0.0548792	-0.0201836	0.0127819	0.00284424	-0.00203678	0.00772202	0.0016452	-0.00151498	-0.00595579	0.00772327
1112171	-0.0268	0.180833	0.00407627	0.00246728	0.00147225	0.00964016	-0.00466931	-0.0122836	0.0184091	-0.00197278
1112172	-0.380724	0.0196901	0.0318814	-0.0713011	-0.00260714	0.000843953	0.00157507	0.00666617	-0.00404373	0.0161616
1112173	0.0566003	-0.00857998	-0.000481495	0.00652531	0.0147222	0.0162692	0.0136668	-0.000925958	-0.0201496	0.000175265
1112174	-0.0176071	0.176694	-0.00706754	-0.00838679	-0.00245619	-0.00763633	0.00750987	0.0067667	0.00753432	0.00787533
1112175	-0.0462401	-0.0186179	-0.0265962	-0.00805792	0.00805612	0.00730829	0.0111716	-0.00658294	0.00812663	-0.0101017
1112176	0.0449876	-0.0122232	0.00250705	-0.00388526	0.0223488	0.0194633	0.00605485	-0.000869645	7.27679e-05	-0.0215698
1112177	0.0373168	-0.0188877	0.00813059	-0.00407599	0.00298034	0.00514659	0.00832859	0.0023126	-0.0184973	0.00708162
1112178	-0.145121	-0.033735	-0.0300368	-0.00971466	0.00288802	-0.00172498	0.0333425	-0.00552496	0.0108063	0.0054333
1112179	0.052262	-0.0163749	-0.00589794	0.00404822	0.00300596	0.0214958	0.0248898	-0.00114315	0.0195173	-0.0146921
1112180	0.0428202	-0.0171174	0.00403758	-0.00820846	-0.0204538	-0.0176878	-0.0181161	0.00376901	0.00753472	-0.00127549
1112181	0.0601036	0.0138158	0.00916208	-0.00756506	0.023949	0.0151703	0.00188284	-0.00371962	0.00420506	-0.00636481
1112182	0.0284206	-0.0171104	0.00220962	0.00716773	-0.00279471	0.00460405	-0.00148471	0.00699534	-0.00411554	-0.00888781
1112183	0.0665874	0.00798323	0.0172075	0.00974271	-0.0154385	0.0129962	-0.0304687	0.00910202	-0.020095	-0.0127427
1112184	0.0598089	-0.00201798	0.0210459	-0.00206261	0.0127461	0.00542772	0.0156978	0.012452	-0.00462295	0.000401769
1112185	0.0241619	-0.00445858	0.0101075	4.76198e-05	-0.0207023	-0.0103891	-0.014654	0.0122692	-0.0197982	-0.00401164
1112186	0.0515358	-0.0104487	0.00494295	-0.00545614	-0.00907268	-0.00473529	-0.0140008	0.0080687	-0.00825268	0.00820098
1112187	0.0727259	0.00762673	0.027523	-0.0123989	0.0236332	0.021789	0.00788086	0.0172477	0.017553	-0.0212899
1112188	-0.00932223	-0.0251314	-0.0104723	0.0155397	-0.00866526	-0.0190823	-0.0436116	0.0296531	0.0418097	0.00270796
1112189	0.0163908	-0.0274191	-3.02443e-05	-0.00336919	-0.010207	-0.0133386	-0.0409209	0.0112431	0.0273999	0.00148653
1112190	0.0481968	-0.0149113	0.017391	-0.000233538	-0.0246824	-0.0176693	-0.0142779	-0.00267724	-0.00841982	0.019519
1112191	0.0473449	-0.00294973	0.000497086	0.00852827	0.0199159	0.00837173	0.0178552	-0.00249887	-0.00906779	0.00391782
1112192	0.0201805	-0.0377601	-0.0144347	0.0122601	0.0116558	-0.0398219	0.0263875	-0.0312274	0.00469836	0.002953
1112193	0.0451815	-0.0246236	0.00840702	0.00759258	0.00695768	0.0063567	0.00218015	-0.00888181	0.0138973	-0.01263
1112194	0.00896254	-0.0331121	-0.0241212	0.00487752	-0.00157419	-0.00984022	0.0186015	-0.00578462	0.0295015	-0.00667328
1112195	0.0476949	-0.000253558	-0.00366948	0.0076241	-0.0145214	-0.0129387	-0.0111308	-0.0011144	0.0332376	0.00389932
1112196	0.000326468	-0.0236609	-0.00633105	-0.00160501	-0.0102036	-0.0121054	0.0289303	-0.010105	0.0260387	0.000820402
1112197	-0.00957712	-0.0261037	-0.015811	-0.00575038	0.0368906	0.00148272	0.00343101	-0.0111604	-0.00326976	0.0153699
1112198	0.0541608	-0.0190043	-0.000124255	-0.00311317	0.0180606	0.00900753	0.0171777	0.0031706	0.0287435	0.00599275
1112199	0.0505104	0.0185704	0.0155274	0.00162264	0.0165175	0.0261256	0.0344254	0.00227933	-0.0107539	0.00794223
1112200	0.0407504	-0.0144422	0.00863434	-2.55733e-05	0.0146615	-0.0121833	0.0278504	0.0072869	-0.00642181	0.0127747
1112201	-0.00798889	-0.0152345	0.00943402	-0.00273902	-0.0302218	-0.0129282	-0.0157355	-0.00334568	-0.0146102	0.00592171
1112202	-0.0890206	0.00981023	-0.0366518	-0.00903049	-0.00672501	-0.00880657	-0.0267056	-0.0104025	-0.00158183	0.0126469
1112203	0.0261053	-0.0317382	0.00235537	0.00093492	-0.00588696	0.00432943	-0.012208	0.0201809	0.0205455	0.0101001
1112204	0.0154956	-0.0296366	-0.0226801	0.00260106	0.0205366	-0.00589147	0.0260572	-0.00695767	0.00523956	0.0107482
1112205	0.00767648	-0.0134584	-0.00752471	0.00293762	0.00267169	-0.00950272	0.0101104	0.00475348	0.0319503	-0.0108044
1112206	0.0306832	-0.0214027	-0.00632023	-0.00166806	0.0181951	0.00184868	0.00365392	0.00949029	0.0425002	-0.017578
1112207	0.000192275	0.169176	-0.0303464	0.0149024	-0.0134788	-0.0133522	-0.00523995	0.00175225	-0.0138378	0.00558863
1112208	0.00282202	0.180969	-0.0163668	0.000799421	-0.00945271	-0.0178953	-0.00814075	-0.00795972	-0.0093822	0.0106201
1112209	-0.287565	-0.0180079	0.0544871	-0.0317636	-0.00817744	0.00814513	-0.0168182	-0.000953766	0.0576396	-0.00606455
1112210	0.0384405	-0.0217034	0.0141732	-0.00665618	-0.00089885	-0.0045268	0.000405058	-0.000322196	0.00530169	-0.0090899
1112211	0.00988749	-0.0186795	0.00256866	-0.0165506	-0.0247339	-0.0226277	-0.00030246	-0.0111865	-0.023413	-0.0142703
1112212	0.0590577	-0.0171391	0.0198316	0.00404737	0.0201977	0.0126142	0.0191726	-0.0075538	-0.0182725	0.00188785
1112213	0.0102205	0.156811	-0.0342247	0.0212947	-0.0223249	-0.00875195	-0.000676987	0.00863397	-0.0169742	0.0076867
1112214	0.0560123	-0.0106791	0.0212951	-0.00544133	-0.00918045	-0.000603226	-0.00961065	-0.00109588	-0.0165587	-0.00531754
1112215	0.0594756	-0.00175107	0.0171956	-0.00941739	-0.0198334	-0.00134512	-0.0217678	-0.0140757	0.00303041	0.00821788
1112216	-0.104995	-0.0131015	-0.0796765	-0.0180176	0.0513417	-0.0156624	-0.0840791	-0.0422668	0.0123007	0.0437002
1112217	0.0368366	-0.0339953	-0.00141492	0.00415189	0.0100581	0.0146549	0.00871697	-0.00959945	-0.00326349	-0.0155227
1112218	-0.102218	0.000827356	-0.0208754	-0.0192682	-0.0162431	-0.00748923	-0.00434063	-0.0134641	-0.00110474	-0.0235128
1112219	0.0443268	-0.0234448	0.012969	0.000113418	-0.00650243	0.00326046	0.00128096	0.0016206	0.0168788	-0.00669255
1112220	0.0552601	-0.0216427	0.0158623	-0.0112651	-0.0194763	0.00665368	-0.026983	-0.000742017	-0.0150115	-0.00327725
1112221	0.0378108	0.00148695	0.0136274	0.00611939	0.00193785	-0.00232447	-0.00507351	-0.00406162	-0.0123738	0.0113395
1112222	0.00927639	-0.0431095	-0.0110622	-0.0074401	-0.0150753	-0.0289772	0.0245149	-0.0198414	-0.011609	0.0100008
1112223	-0.0510898	-0.0221579	0.00129245	-0.0129086	0.0226175	0.018123	0.00291523	0.00859024	0.00801715	0.0096775
1112224	0.0495798	-0.0158857	0.00205769	0.0124329	0.0104818	-0.00628493	0.0332685	-0.00806961	-0.00360795	-0.00285654
1112225	0.0664096	-0.0148733	0.0298455	-0.00912546	0.0160067	0.0311933	0.00373737	0.00667453	0.00562648	-0.0116821
1112226	-0.0274258	-0.0251824	-0.0101926	-0.00827813	0.00164656	-0.0045565	0.010856	0.00616737	-0.00262349	0.017932
1112227	-0.277726	0.0561635	0.00574158	-0.0526278	-0.00921073	-0.0011636	-0.00452938	0.00518677	0.0143167	0.0157019
1112228	0.0664407	-0.00472447	0.00116776	-0.00492284	-0.00975677	0.0101716	-0.000586516	0.0109452	-0.0174363	0.00623074
1112229	0.0542857	-0.0256398	0.0136394	0.00286469	0.0105372	-0.000742279	-0.00870279	0.00661404	0.00139878	-0.000906927
1112230	0.0253532	-0.0391669	-0.0270839	0.000149882	-0.00690125	-0.0364168	0.0448564	-0.0220595	0.00221467	-0.00149202
1112231	0.0479217	-0.0238203	0.00336396	-0.00182109	0.00126438	-0.00556474	-0.00622784	0.00627914	-0.004497	-0.0013725
1112232	-0.00612709	0.212689	-0.00262741	0.0128332	-0.03012	-0.0279114	-0.00696002	-0.00580523	0.0125574	0.013385
1112233	0.0311897	-0.0108086	-0.011234	0.0161695	0.00863259	0.0160275	0.0440574	-0.00571014	0.0302213	0.000619443
1112234	0.0484822	-0.0201959	0.00740751	-0.00122012	0.00895491	0.00991761	0.0229203	-0.00404356	-0.010895	-0.00478444
1112235	0.0589934	-0.00624358	0.00745839	0.000349538	-0.00345013	0.0137581	0.00565903	0.0273235	-0.034107	-0.00897753
1112236	-0.0293487	-0.00175218	0.0168245	-0.0111397	0.0166164	0.0133843	0.0171421	-0.0258267	0.0378345	-0.0150514
1112237	0.0282045	-0.0113332	-0.0143569	-0.0183289	-0.00231321	0.000283941	-0.0026244	-0.00619754	0.0037061	-0.037467
1112238	0.04099	-0.0227238	0.0115503	0.00294776	-0.000354735	0.00251255	0.00221188	-0.0175018	0.0576813	-0.0240277
1112239	-0.0160539	-0.00227501	0.0169592	-0.0232798	-0.013733	-0.0135479	-0.0150538	-0.00236919	0.0153366	-0.00594621
1112240	0.0456397	-0.00240905	0.00192182	-0.00127686	-0.00605351	-0.0108043	-0.000484133	-0.00679232	-0.00386193	0.0162122
1112241	0.050755	-0.0027954	0.00658542	0.00324846	0.0208522	0.0223857	0.00983561	0.00213908	-0.0182139	0.0046943
1112242	-0.110948	0.00271535	0.0272207	-0.0313715	0.00130359	0.00413667	0.00294892	-0.00977128	-0.00124112	-0.00251198
1112243	0.026579	-0.0171297	-0.00632798	0.00598564	-0.00829744	0.00977477	0.0129583	-3.32452e-05	-0.00599223	-0.00262855
1112244	0.0241668	-0.0127514	-0.00166475	0.00541144	0.00761963	0.0193426	-0.0097459	-0.0126493	-0.00449153	0.00771334
1112245	0.0484545	-0.0105906	0.00810606	-0.0223361	-0.0128001	0.00169548	-0.00108794	-0.00316302	-0.00037642	0.0104872
1112246	0.0300713	-0.0129818	0.00423223	-0.00122883	0.00534948	0.00729154	0.0351236	-0.0252125	0.0305109	0.0024349
1112247	0.0226379	0.116087	-0.0160393	0.00982843	-0.0185969	-0.00658146	-0.00104356	-0.0100241	-0.0109143	0.0139057
1112248	0.0116907	-0.0181595	0.0124297	0.00208759	0.0218702	0.0216788	0.0218052	-0.0144636	-0.0164002	0.0132064
1112249	0.0144743	-0.00188637	0.00189993	-0.0081082	0.00643859	-0.00584635	0.00961808	0.00148968	-0.0163192	-0.000792264
1112250	0.0442419	-0.0148426	0.00741158	-0.0009355	-0.00997707	0.0057192	-0.00397478	-0.00860126	-0.000538345	0.00404903
1112251	0.0335717	-0.0126733	0.00173365	0.00600058	0.0104237	0.00703518	0.0305671	-0.00813972	-0.0175818	0.0126378
1112252	0.0715527	-0.00512342	0.0197689	0.007602	-0.00530491	0.0107515	0.00592166	0.0159005	-0.00559222	0.000527666
1112253	0.037878	-0.00913923	-0.0150616	-0.00203811	-0.022956	-0.016998	0.0026665	0.0037496	0.0417239	-0.0220703
1112254	0.0510885	-0.00707312	0.0065922	-0.00110642	-0.0175676	-0.0150079	-0.0263919	-0.00565436	-0.00275609	-0.00907364
1112255	0.0457234	0.0355674	0.00959342	-0.0131493	-0.013242	0.0116252	-0.00294204	0.0142544	0.0275563	0.00926108
1112256	0.0599119	-0.00916967	0.00653551	-0.00516699	-0.0202297	0.00304872	-0.0351056	0.012818	-0.00835041	-0.0183583
1112257	0.017532	-0.00247405	-0.0182802	-0.00156318	-0.0173541	-0.00923471	-0.023927	-0.0173297	0.0150813	0.0164596
1112258	0.0375952	-0.0245673	-0.0126139	0.0224645	0.00773237	-0.027349	0.0263443	-0.00826654	-0.010682	0.0249768
1112259	0.0318243	-0.0236196	-0.0028509	0.00421214	-0.00862413	-0.00262229	0.00418674	0.00429332	-0.00112964	0.00335702
1112260	0.0441685	-0.00888753	0.0161125	-0.0131436	-0.00194635	0.0125878	0.00215862	0.014711	-0.0248012	0.00597805
1112261	0.0356239	-0.0258916	0.00422436	-0.00503604	0.0268054	0.00924579	0.00686085	0.0142916	-0.0135475	-7.96369e-05
1112262	0.0674488	-0.0012147	0.0151924	-0.00659421	-0.0211818	-0.00109645	-0.016699	0.00281922	-0.0329851	-0.00796375
1112263	-0.135772	0.00819647	0.0174563	-0.02409	0.00226376	0.0002858	-0.0036178	0.0108124	0.00463658	0.00500886
1112264	0.0630756	-0.0117339	0.0101177	0.010246	0.00982728	0.0195475	0.0144	0.00976114	-0.00426026	0.00774338
1112265	0.0686117	-0.0121576	0.0254117	-0.00899803	-0.00238606	0.0221726	-0.00698129	0.000351014	-0.0111464	4.55533e-06
1112266	0.0456951	-0.0180214	0.00178259	-0.00463022	0.00775301	-0.00690397	0.00311687	-1.81457e-05	-0.00926489	-0.00811039
1112268	-0.0782912	-0.00798756	-0.035005	-0.0160782	0.0393629	0.0153663	0.0046555	0.00322854	0.00685166	0.0208857
1112269	-0.0474368	0.00961903	-0.0164875	-0.0253897	0.0307734	-0.0181377	-0.0331272	0.00216709	-0.0047007	0.00546441
1112270	0.0393352	0.0221556	0.00592835	0.00226297	-0.00200124	0.014366	0.013955	-0.000183003	0.00275435	0.0118145
1112271	-0.0368256	0.0196105	-0.00842207	-0.0192466	-0.00986997	-0.000498596	-0.00117672	-0.0116738	-0.00580009	-0.0061919
1112272	0.0462231	0.00389139	0.0133636	-0.00131533	0.000634318	0.00753469	-0.0259299	-0.00236754	0.0217722	-0.00156737
1112273	0.0507897	-0.00969981	-0.00736158	0.0105885	-0.00394392	-0.00609934	0.00874595	-0.0145363	0.0181523	0.00216449
1112274	-0.0720605	0.0153561	-0.0221609	-0.00541469	0.0272025	0.00232326	-0.00207581	0.0171241	-0.00810331	-0.00145901
1112275	-0.0260795	0.00732088	-0.0108828	0.00411945	0.0164105	-0.0188827	-0.0170665	-0.00366354	-0.00914908	0.00381177
1112276	-0.275067	0.0127389	-0.0288714	-0.0443631	-0.010661	0.0101532	0.0164456	0.00205971	0.00701275	-0.017375
1112277	-0.273137	0.0572323	0.0173973	-0.0590784	-0.00181808	-0.0111731	0.00336725	0.0223703	0.0122293	0.00340965
1112278	0.0473859	-0.0055804	0.0176591	-0.00466824	0.020182	0.01994	-0.000691117	0.0171847	-0.000546505	-0.00993583
1112279	0.0612056	0.000246152	0.00662688	0.00743504	0.000743974	0.0151775	-0.021259	-0.00265776	0.00216078	0.00362216
1112280	-0.079648	0.000458117	-0.0308182	0.00182971	0.0374793	0.0020033	-0.0076973	-0.00039241	0.00905969	-0.00134546
1112281	0.0268206	-0.0154181	0.00997955	0.00456446	0.0141105	0.000624377	0.0288812	0.0119335	-0.0266007	0.0112628
1112282	0.053507	-0.0148404	0.016846	-0.0142011	-0.0152411	0.00587118	-0.00911096	0.0253354	0.0348671	-0.0218941
1112283	0.0557574	-0.00275078	0.0226709	-0.00454129	-0.00411311	0.00272462	0.00112039	0.00331893	-0.0163799	0.00898632
1112284	0.0475023	-0.0120654	0.00575436	-0.00909661	0.013873	0.0184422	0.0355145	-0.000301618	0.0115843	-0.00210563
1112285	0.0465833	-0.0032651	0.00876607	-0.00255908	0.00793283	0.0228723	0.0245627	0.00232264	0.00658614	-0.000706917
1112286	0.0616087	0.00772289	0.0117753	0.0149742	0.00197468	-0.00372246	-0.0109176	0.0086689	0.00468241	0.0023027
1112287	-0.187231	-0.0179774	0.0169179	-0.0226357	-0.0418944	0.0101656	0.00136972	0.00870114	0.0171311	0.00994474
1112288	-0.351148	-0.00359821	-0.00460499	-0.0206655	-0.0123539	0.0305381	0.0204237	0.00469444	-0.026905	2.93672e-05
1112289	-0.143477	-0.00518223	0.000923981	-0.00734238	-0.00545891	0.0267917	0.0194233	0.00669942	-0.0503292	-0.000266749
1112290	0.0495258	-0.0140098	0.0079974	0.0116506	-0.0141042	0.00313988	-0.00477352	-0.00335159	-0.0394539	0.00191457
1112291	0.0501347	0.0263263	0.0115328	-0.00203846	0.0106463	0.0197703	-0.0111178	0.00265137	0.00894631	-0.0085292
1112292	0.0611543	-0.014948	0.00771392	-0.00341245	-0.00087709	0.0126054	-0.0214885	0.0108361	0.032535	-0.0176451
1112293	0.0495444	-0.00923241	0.0154181	-0.00547901	-0.00240216	0.00762092	-0.0108111	0.00151832	-0.0221639	-0.000793919
1112294	0.0642916	-0.0203479	0.0250892	-0.000399565	-0.0189298	0.00207356	-0.0387545	0.00600268	0.0400773	-0.0174927
1112295	0.0622562	0.0154684	0.0237515	0.00360335	0.00104219	0.013352	-0.021729	-0.0107069	-0.0148807	0.00620322
1112296	0.0579562	-0.0190168	0.00503253	-0.00546894	0.00809802	0.00765164	0.0190633	0.0119626	0.045188	-0.0109652
1112297	0.0514401	9.1932e-05	0.00787354	0.000614601	0.0132236	0.0143011	0.00756659	0.00337155	0.0395523	-0.0150368
1112298	0.0516557	-0.0164165	0.00927829	0.00220967	-0.0174094	-0.00308764	-0.00282575	0.00565856	-0.0190432	-0.0057521
1112299	0.0480478	-0.00559383	0.00932137	0.000170413	-0.00512441	0.00479946	-0.0239531	0.0147926	-0.0143693	0.000276369
1112300	0.0417509	0.0422696	0.0183833	0.00469072	-0.00137812	0.0124109	-0.00752674	0.00427163	-0.0208508	0.00646915
1112301	0.0592964	0.0371282	0.0180681	0.00292209	-0.0171863	-0.0102019	-0.0319597	-0.00496357	0.00159409	0.0126736
1112302	0.0614376	0.0146795	0.000255377	-0.000360768	-0.0133242	-0.0101499	-0.0190546	0.0117658	0.0121731	0.0134158
1112303	0.0541898	-0.0195406	0.0182928	0.00762173	-0.00471425	0.00266579	-0.00787424	0.000929604	0.0227525	-0.00847485
1112304	0.0580658	-0.0133609	0.017299	-0.00701166	-0.000512202	-0.00339922	-0.00426094	-0.00766834	-0.0130053	-0.00552739
1112305	0.0633249	-0.00765712	0.0100042	-0.00791336	0.00460309	0.0102351	0.00681959	-0.00238552	-0.0229775	-0.00314436
1112306	-0.279446	0.0466859	0.00559681	-0.0701056	0.00812863	0.0166237	0.00826322	-0.00456337	-0.00175525	-0.00290529
1112307	0.0522023	-0.00536055	0.0180697	0.000957691	-0.00864553	-0.00718481	-0.0133797	0.00499515	-0.0180198	0.00276091
1112308	0.0567174	-0.0151031	0.0115359	-0.00501386	-0.0136657	0.000269681	-0.00836006	0.00707517	0.0334836	-0.00893884
1112309	0.000862623	-0.0318265	-0.0220607	-0.000802251	-0.00978046	-0.0137641	0.0115342	-0.00141754	0.0362587	-0.0170063
1112310	0.0475967	0.0241931	0.00573183	-0.00269123	-0.00345595	0.028029	-0.00580675	0.0116443	-0.0147645	0.0202951
1112311	0.0514331	-0.00305408	0.010338	0.00337206	0.0116391	0.0121343	0.00836364	0.0159569	0.0435766	-0.0140574
1112312	0.0568335	-0.0319142	0.00934804	-0.00581037	0.000663687	-0.00460319	0.00876188	0.0140346	-0.00170687	-0.00340725
1112313	-0.186365	0.00266386	-0.0523999	-0.0361546	0.018454	0.0204352	-0.0219335	-0.0119527	-0.0134869	-0.0695817
1112314	-0.195604	0.0107269	-0.0519363	-0.0408286	0.0161569	0.0265176	-0.0242153	-0.0104024	-0.0131208	-0.0793809
1112315	-0.168816	0.00192663	-0.0522449	-0.0354817	0.0116112	0.0364154	-0.0229654	-0.0169124	-0.0178746	-0.0782883
1112317	0.0590712	0.0059195	0.0105146	0.00817738	0.00941835	-0.00362682	-0.0175018	-0.00819333	-0.0253888	-0.00315926
1112318	-0.0193397	0.200626	0.00124641	0.0109656	0.00498788	-0.0116873	-0.00674013	-0.00239855	0.0245817	0.00303963
1112321	-0.00945588	0.197897	-0.00312711	0.00680382	-0.000537826	-0.00195972	0.000918837	-0.00103555	0.0114574	0.000592919
1112322	0.06288	0.00235011	0.0146466	-0.00621842	0.00664789	0.00977764	-0.00498464	-0.00980726	-0.0101232	0.00136328
1112324	-0.0380903	-0.0119688	-0.0315404	-0.0182294	-0.0188409	-0.0260479	-0.0277205	-0.00441208	-0.0251991	-0.00720188
1112329	0.0475875	-0.017043	0.00249743	0.00137236	-0.0139866	-0.0062923	-0.0145656	-0.0010532	-0.0148068	0.00440575
1112330	0.0431377	-0.016345	-0.00591557	-0.00619462	0.0219292	-0.000702414	0.0127629	0.00821679	0.0304922	-0.0145605
1112331	0.0423404	-0.0277388	0.0020319	0.00165397	-0.00719744	-0.000793504	-0.00135587	-0.00153459	0.00987642	0.000236579
1112332	0.0404725	-0.0237986	0.00399303	-0.0136733	-0.0193697	-0.00654892	-0.0174341	0.000513224	0.0247196	-0.0101906
1112333	0.0442887	-0.0229404	0.00421469	-0.00429651	-0.000788049	-0.0049548	0.0158469	-0.00235805	-0.0126625	-0.0113308
1112334	0.0544964	-0.0111606	-0.000266329	0.00866255	-0.00907928	0.00927326	-0.0190269	0.0124884	-0.0143433	0.00607925
1112335	0.0691306	-0.017808	0.0116048	-0.00339984	0.00755162	0.0186997	0.0162597	0.0146446	0.0112041	-0.0160743
1112336	0.0103106	0.0752488	0.0180878	0.00354874	0.00531529	0.00583745	0.0070004	0.00140966	0.0193358	-0.00703405
1112337	0.00320199	0.159436	-0.0137209	0.0140499	-0.016795	-0.021697	0.00319786	0.00983484	-0.00502066	0.00724207
1112338	0.0118238	0.184112	-0.0196052	0.0081281	-0.0145846	-0.0115099	0.0102373	-0.0128422	-0.00170365	0.000665063
1112339	0.0265438	-0.0186422	0.0127386	-0.00815514	-0.0100719	-0.0277902	0.00799521	-0.00357884	-0.000157309	0.00350383
1112340	0.0652037	0.0175236	0.03037	9.88392e-05	-0.0131349	-0.0101079	-0.0197471	-0.00104338	-0.0179673	0.00130558
1112341	-0.0100824	0.188324	-0.0221262	0.0181565	-0.0194415	-0.0008633	0.00421752	-0.0131802	-0.0167865	0.00908705
1112342	0.0128785	0.175167	-0.0331143	0.011146	-0.0210075	-0.00831558	0.00581142	0.00362171	-0.0168168	0.0188766
1112343	0.0377037	-0.0257014	0.00475435	0.00880711	0.0366213	0.00766567	0.0205806	0.00570676	0.0241849	0.011088
1112344	0.0549549	0.0477892	0.00196155	0.0226292	0.0035056	-0.00649292	-0.0103148	0.00391165	0.00137753	0.0111557
1112345	0.00288334	0.0407761	-0.0150885	0.00350736	-0.0489131	-0.0208658	-0.0101271	-0.0103104	-0.0194533	-0.0100487
1112346	0.00687949	-0.0161622	-0.0308855	-0.0124386	-0.0309701	-0.00654133	0.0109843	-0.00612102	-0.0338037	-0.0107042
1112347	-0.0590851	-0.0172593	0.000163995	-0.0232725	-1.14643e-06	0.00205804	0.00616582	0.00399268	-0.0190701	0.00685217
1112348	0.0732017	-0.0155641	0.0186728	-0.00237443	0.0125689	0.0140584	-0.00751533	0.00437114	-0.0166741	0.00223185
1112350	0.0299324	-0.0341387	-0.0235982	0.0077635	-0.025149	-0.0146751	-0.000631065	-0.0202851	0.00184978	0.028826
1112351	0.0600645	-0.00428848	0.0228936	-0.0112177	-0.0160561	0.00782481	-0.0164975	-0.00245466	-0.0166167	0.0172611
1112352	0.0618916	-0.0137383	0.0112041	-0.00152291	-0.0347616	-0.00255902	-0.0227289	-0.00671563	-0.0299567	0.0132989
1112353	-0.336678	0.0230172	0.0356641	-0.0691981	0.00917033	-0.0144049	0.0102882	0.00390641	-0.0150492	0.00287944
1112354	-0.337418	0.030243	0.0399636	-0.047753	0.00548274	0.00869206	0.0201475	0.00882753	0.00509526	-0.0121394
1112355	0.0383773	-0.00989726	0.000775347	0.00617334	0.0103327	-0.00363231	0.00596657	-0.000867655	-0.0101209	0.0153974
1112356	-0.0712916	0.00459795	-0.0388811	-0.00191424	-0.00753596	-0.0256777	-0.0285717	0.00570372	-0.0114588	0.00162036
1112357	0.0299439	-0.0256307	0.00901771	0.0123361	0.0283018	0.015421	0.018772	0.019125	0.065784	-0.000419052
1112358	0.0549806	-0.00700448	0.0147859	-0.00618749	0.00798667	0.0142947	0.00775927	0.0100465	0.0233167	-0.0165273
1112359	-0.00436288	-0.00415416	-0.0170863	0.00108014	-0.0100987	0.0037286	-0.0272556	-0.00416685	-0.00313416	0.0131724
1112360	-0.0440304	-0.0114936	-0.0252202	-0.016457	-0.00914113	-0.0116481	-0.0325448	0.00212187	-0.0050296	-0.0147712
1112362	0.0360868	0.0015005	-0.0122085	-0.0139091	-0.0215605	-0.0227935	-0.0179693	-0.00395949	-0.00949558	0.0101067
1112363	0.0403393	-0.0316879	0.00200858	-0.00277323	0.00223354	-0.0227265	-0.00419704	0.0213998	-0.000541348	0.00946575
1112364	0.0262142	-0.00634025	-0.00664529	-0.00282133	-0.0337356	-0.02202	-0.0187859	0.0108253	-0.0124714	0.0191807
1112365	0.0167963	-0.00549492	0.0239452	-0.0044285	0.021429	0.00519794	0.0203907	0.00523832	-0.00642321	-0.0105061
1112366	0.0739832	0.00288494	0.00749606	-0.0105881	0.0230225	0.00780036	0.00564404	0.00394852	-0.0107307	-0.0048531
1112367	0.0620874	-0.00595471	0.0142843	0.00804767	0.0109343	0.0319461	0.00184982	-0.0108897	-0.0150304	0.0212496
1112368	0.0279993	0.0638657	-0.0198154	0.0185215	-0.0105921	-0.00116831	0.00634765	9.06058e-05	-0.012731	-0.00499099
1112369	0.0662503	-0.00904453	0.0226789	-0.00262238	-0.00444876	0.00922905	-0.00276474	-0.00794902	0.00294237	-0.00667773
1112370	-0.0889255	-0.0150221	-0.0714397	-0.000653672	0.064424	0.00511432	-0.0610296	-0.0284012	0.00461031	0.0540445
1112372	-0.0907851	-0.00369645	-0.0663462	-0.0138194	0.0602756	-0.010485	-0.0646972	-0.0235405	-0.00515925	0.0578118
1112373	0.0766408	-0.0163748	0.0125237	-0.0137648	-0.00126645	0.00413153	0.00244939	-0.000938812	-0.00667331	-0.00145562
1112374	0.0687636	0.00390482	0.0149155	0.00542386	-0.000189624	-0.00228792	-0.00606814	-0.00297785	-0.00510484	0.0112719
1112375	0.00995116	-0.00635758	0.00555025	-0.00660284	0.0220342	-0.0144667	-0.0057035	-0.00380635	0.0123452	0.00535458
1112376	0.0186682	-0.0230049	-0.00797183	-0.00421745	-0.0259397	-0.00272864	-0.00859211	-0.00506295	-0.00925478	0.00135119
1112377	0.0405484	-0.0184693	-0.00161142	-0.012525	-0.0134118	-0.0176699	0.0150902	-0.0217961	0.00390496	0.00546087
1112378	0.0278156	-0.00815314	0.0040793	-0.00850383	-0.0225744	-0.0126478	-0.013564	0.00962996	-0.0144738	0.00482733
1112379	0.0484865	-0.0295154	0.00153037	0.00722895	0.00759937	-0.0133981	0.0263855	-0.0191682	0.0098729	0.021084
1112380	0.073418	-0.00303994	0.0218194	-0.00961579	-0.0141844	-0.0144056	-0.0116352	-0.000230304	-0.00345592	-0.0141105
1112381	0.0554307	-0.00262911	0.0114272	-0.015989	-0.0227195	0.00313454	-0.0194609	0.0165178	-0.0066995	0.00671277
1112382	0.0588257	-0.0039857	0.00450889	0.00202473	-0.0120522	-0.0154699	-0.0122208	0.00246406	0.0176787	0.00835778
1112383	0.0556252	0.00220689	0.00488685	-0.00643776	-0.00557587	-0.0021299	-0.0165482	-0.0092816	0.0106181	0.00746198
1112384	0.0541474	-0.0149487	0.000195923	-0.0123199	-0.0044952	-0.0149221	-0.0109168	0.0230133	0.0244032	-0.006952
1112385	0.0436289	0.0195644	0.0268674	-0.00658949	0.0133278	0.0150719	0.00085963	-0.000705638	0.0181504	-0.0060196
1112386	0.0455959	-0.012954	0.0082661	0.00505199	0.00302692	0.0124735	0.00259527	-0.0054783	0.0153616	-0.0254719
1112387	0.0280249	-0.0142553	-0.0137939	0.00893837	0.00671067	-0.0145054	0.0496933	-0.0169944	-0.0291366	-0.0162195
1112388	0.0421334	-0.0189713	-0.0101119	-0.0018456	0.00300481	-0.0137262	0.0453194	0.00695798	-0.0281185	-0.0146674
1112389	0.0467952	-0.0211943	0.000722115	-0.00752752	0.0173935	-0.00307049	0.0165613	0.0132203	-0.0178859	-0.0123767
1112390	0.069595	-0.0173881	0.0229999	-0.00195033	0.0310127	0.0156337	0.00171545	-0.0159859	0.0346806	-0.0159033
1112391	-0.0204755	0.00445745	-0.0122701	-0.00459582	0.022268	0.0137615	-0.00137101	-0.0016711	-0.027647	-0.0282657
1112392	0.0330635	-0.0177277	0.00801694	0.0111005	0.0183668	-0.00164195	0.0162777	-0.00202345	-0.0130777	-0.00327479
1112393	0.0566129	-0.0251105	0.0106828	0.0121862	-0.00457054	0.00646485	-0.0102367	0.0156111	0.0386232	-0.0178695
1112394	0.0198705	-0.0188063	-0.0050582	-0.0107063	-0.010719	-0.0186569	-0.0156159	-0.0127669	-0.0200674	0.00514536
1112395	0.0251614	-0.0180957	-0.00683827	-0.00641062	-0.00481201	-0.0177468	-0.0104175	-0.00625947	-0.0240596	0.00218402
1112396	0.0308382	-0.00905331	0.00630697	0.00423203	-0.0047048	-0.0133107	-0.00844944	-0.00464895	-0.0193865	0.0150339
1112397	0.0706214	-0.00775152	0.00133456	-0.00955708	0.00498882	0.0165249	-0.01682	0.00130708	0.00456241	0.00457267
1112398	0.0635208	-0.0146919	0.0290278	0.015967	0.010722	0.0180794	-0.00506369	0.00720189	-0.00368854	-0.017822
1112399	0.0599223	-0.0103545	0.0240253	0.000275509	-0.0237959	-0.0105564	-0.0240339	0.0145065	-5.91667e-05	-0.000137078
1112400	0.0471624	-0.0225262	6.86882e-05	0.00737556	0.0120201	0.00998769	0.0123149	-0.00666673	-0.0128818	-0.00589343
1112401	0.0346772	-0.0345867	0.00253938	-0.0016311	-0.0321474	-0.011749	-0.0132109	0.00896633	-0.0364882	0.00576306
1112402	0.0560676	-0.0202054	0.0153947	-0.00199509	0.00653425	-0.00805237	-0.0135862	0.00207792	-0.00765708	0.0124766
1112404	0.0529229	-0.0239881	0.0026668	-0.00634879	-0.0300032	-0.0106668	-0.0153395	0.021424	0.0244246	-0.00450057
1112405	0.0144171	-0.025341	-0.0164271	0.00252936	0.0282909	-0.00600831	0.0284636	-0.00868422	0.0016238	-0.0112674
1112406	0.0333672	0.0206911	0.0135415	-0.00370568	0.0174735	0.0151141	0.00746072	0.00262708	-0.0136618	0.0161056
1112408	0.0154131	-0.0128283	-0.00769996	0.00406146	0.00220627	-0.0121564	-0.00281032	-0.00996208	-0.017311	0.000668336
1112409	0.055753	-0.0312467	-0.0076669	0.0135779	-0.0102479	-0.00122063	0.0141536	-0.0091562	0.00367779	-0.000818564
1112410	-0.0189767	0.0392004	-0.00436817	-0.00103294	0.00237186	-0.0103628	-0.0102824	-0.00766548	0.00788645	-0.0112043
1112411	-0.000136585	-0.0240563	-0.0427105	-0.0102652	-0.00213531	-0.0202235	0.00327396	0.00522059	-0.025817	-0.00775206
1112412	0.00587018	0.064401	0.00106734	-0.000449229	-0.012255	-0.00856717	0.00315862	-0.0132335	0.0139303	-0.00106831
1112413	0.0208576	-0.00359631	-0.0218521	-0.00598673	0.010424	0.00248175	-0.0149531	0.005666	0.0100655	-0.0141054
1112414	0.0229722	-0.000148986	-0.0110756	-0.00825269	0.0248819	0.0168015	0.00795201	0.0109302	0.0032665	-0.0189819
1112415	-0.0353408	-0.0323847	-0.0468118	-0.00710007	0.0457216	-0.0189009	-0.0426079	-0.0236657	0.0233295	0.0127674
1112416	0.0379647	-0.0244331	-0.0119735	0.00413687	-0.0116325	-0.011269	0.0176059	-0.00784872	-0.0161097	-0.0087637
1112417	0.0354056	0.0676858	0.0259438	0.021278	0.0147084	0.0167306	0.00450145	0.0119707	-0.0240874	-0.00498378
1112418	0.0527417	-0.00483651	0.0151521	0.00893833	0.0178741	0.0237663	-0.00425339	0.00437574	0.0038487	0.00402902
1112420	0.0394765	-0.0128602	0.0171794	0.0105072	0.00444647	0.016388	-0.00287747	0.00453078	0.000131232	-0.0132123
1112425	-0.098157	-0.0108623	-0.0362117	-0.0045664	0.0170923	0.00541687	-0.0365864	0.0205624	0.00761222	-0.014257
1112426	-0.199933	0.00891826	-0.0364987	-0.0319373	-0.00959823	-0.000820574	-0.0158878	-0.00616245	0.0519	-0.0512293
1112427	-0.201822	0.00903961	-0.0366648	-0.0362643	-0.00542576	-0.00201616	-0.0100476	-0.0144221	-0.031418	-0.054279
1112428	0.0608796	-0.0112856	0.01519	-0.0090993	0.00369855	-0.00400175	-0.0159646	0.00532595	-0.0102228	-0.00464098
1112429	0.0506692	-0.017728	0.0146709	-0.00682781	-0.00184979	-0.00253084	-0.0161644	0.00933487	-0.0156296	0.000731012
1112430	0.0445619	-0.016639	0.00434299	-0.00185832	-0.00252368	-0.00028809	-0.000353859	-0.00427356	0.0370233	0.00955928
1112431	-0.0242067	-0.00517114	-0.0470551	0.0139713	0.0143531	-0.0165644	0.0036384	0.0465193	-0.0272987	-0.0201272
1112432	0.0556996	-0.0269024	0.00594486	0.00766746	0.023733	0.0146366	0.00491769	0.00430235	0.0342306	-0.0209943
1112433	0.0599957	-0.00796214	0.00636435	0.00201566	0.0122659	0.0223366	0.00993728	0.00684452	0.0099009	-0.00143002
1112434	0.025626	0.227809	-0.0182326	0.0352339	0.016594	0.0191781	0.0336125	-0.0230742	0.0199933	-0.00354524
1112435	0.0296752	0.227755	-0.0253567	0.0422683	0.0214667	0.011477	0.0262587	-0.00917246	0.0270494	0.00428217
1112436	0.0219474	0.232004	-0.0238748	0.0454169	0.014155	0.0114971	0.0307784	-0.017876	0.0179592	0.0117892
1112437	-0.00304842	-0.0132509	0.00836229	-0.00759975	0.0179965	0.013317	0.019695	-0.000343789	-0.0279707	0.00961451
1112438	0.0567453	-0.00101415	0.0275196	0.0042127	-0.0127037	-0.00439161	-0.00379647	0.0235912	-0.0258236	-9.40257e-05
1112439	0.0415824	-0.03683	-0.0139954	0.00540899	0.000552614	-0.00798044	0.0127302	0.00384634	0.0193889	-0.0137326
1112440	-0.317728	0.0443311	0.0181951	-0.0544589	-0.0121591	-0.00417805	-0.00247717	-0.00385649	0.00928907	0.00682743
1112441	0.0446954	-0.0250074	0.000503744	-0.0112786	-0.0157687	-0.0114485	-0.0137316	-0.00242523	0.0187314	-0.00696277
1112442	-0.0208137	-0.0236488	-0.021061	-0.00579188	-0.0140121	-0.0170155	0.0150854	0.00184034	0.0323361	-0.0258676
1112443	0.00688474	-0.0147891	-0.00328802	-0.00380391	-6.1682e-05	0.00437465	0.00911916	0.00496216	0.0375071	-0.0346961
1112444	0.0547576	-0.00894737	0.0222087	0.00570946	-0.00443692	0.0198086	-0.0115919	0.0014274	0.00515742	-0.0114966
1112445	-0.0819028	-0.00670329	-0.0693921	0.0108069	0.0525428	-0.017305	-0.0674725	-0.0138949	0.0183463	0.047348
1112446	0.0476123	-0.00268561	0.0248373	-0.00765429	-0.00325027	0.00513265	-0.016756	0.0152703	-0.0102345	-0.00522256
1112447	0.0237496	0.211413	-0.0273784	0.0342561	-0.00366978	-0.0135099	0.00734357	-0.00180881	0.00130078	0.0118035
1112448	0.0462656	-0.0179552	0.00454338	0.00122488	0.0017336	0.0110926	-0.00935213	-2.19567e-05	0.0159913	0.00763853
1112449	0.0474486	-0.0175228	0.0041767	0.00603668	-0.0113153	0.004486	0.000440221	-0.00902163	-0.0053371	-0.0152982
1112450	0.0523092	-0.0138247	0.0113591	3.08867e-05	-0.0138206	0.0144918	0.0092368	0.0148916	-0.0124065	0.00704409
1112451	0.0701632	0.0104145	0.0243818	-0.000772507	0.00880787	0.00678664	-0.0155186	-0.00693521	-0.0031528	-0.00791163
1112452	-0.015484	0.202821	0.000276237	-0.00540051	-0.0173969	0.012915	-0.0123854	-0.0125215	-0.00492469	-0.0293482
1112453	-0.0156667	0.19934	-0.00528001	0.00249993	-0.0103103	0.00389319	-0.00847433	-0.0115801	-0.0228008	-0.0252165
1112454	0.06011	0.0193383	0.0321587	0.0119299	0.0199727	0.0328309	0.0131066	0.0134779	-0.00298312	-0.0145963
1112455	0.0449777	-0.0180552	0.00407843	-0.00898206	0.00307866	0.00452236	0.00531994	0.00653653	-0.0126758	0.00481137
1112456	0.0656662	0.0339781	0.0201654	-0.00560531	-0.0295224	-0.00657428	-0.021383	-0.00382228	-0.00198606	-0.0010978
1112457	0.0505018	0.0195002	0.0113314	-0.00687841	-0.0359844	-0.0104873	-0.0124281	0.0101773	-0.0112769	-0.0045224
1112458	0.0110721	-0.0221834	-0.0161982	0.00797474	-0.0109224	-0.0150013	0.0268853	-0.0105582	-0.0202524	0.00980931
1112459	0.0637034	-0.00764458	0.0214885	-0.0145206	-0.00644981	0.017576	-0.009995	0.00806854	0.000236407	0.00230372
1112460	0.056016	0.00461525	0.0111484	0.000199793	-0.00978812	0.00643793	-0.0131961	-0.000625646	9.52461e-05	0.00072139
1112461	0.0546958	-0.0248807	0.0121825	-0.0162961	-0.016689	-0.0044626	-0.0137948	-0.00416515	0.010823	0.00772277
1112462	0.054025	-0.0100361	0.0135493	-0.0153214	0.00944633	0.0166344	-0.00523682	0.0150757	-0.0149147	0.00395146
1112463	0.0615785	-0.0243862	0.0177637	-0.00907308	-0.00190617	0.00801352	-0.000825267	0.00222171	0.00994657	-0.00570956
1112464	0.0600931	-0.0186451	0.0210802	0.00184327	0.0170473	0.00843064	0.021397	0.012242	-0.0211805	-0.0103813
1112465	0.0469563	0.111747	0.01549	-0.00307444	0.00067593	-0.0033223	-0.0145594	0.00487568	0.0252682	-0.011215
1112466	0.037445	-0.0169615	0.00881881	-0.00422761	-0.00242009	-0.00129449	0.0146052	0.00306221	-0.0129654	0.00453458
1112467	0.0680369	-0.0154607	0.015951	0.00227749	-0.00265649	0.00223631	-0.0138095	-0.0011589	0.0389395	-0.0183262
1112468	0.0692692	-0.00679528	0.0199928	-0.00565495	-0.0215467	-0.0262815	-0.00382356	0.000210319	-0.0256674	0.00679656
1112469	0.0301461	-0.00752943	-0.0152387	0.018927	-0.0177443	-0.0201255	0.013645	0.014225	0.0273733	0.001234
1112470	0.0578496	0.00330559	0.0314365	-0.000734086	0.00685284	0.0283532	0.00969532	0.0236438	0.00964756	-0.00502271
1112471	0.0630734	0.0251149	0.0129382	0.000944857	-0.0108775	0.00873108	-0.0153305	-0.00127018	-0.00376774	-0.00324162
1112472	0.0584585	-0.00450328	0.024528	0.00392454	-0.010512	0.0188836	-0.0141722	0.00623824	0.0430443	-0.0271879
1112473	0.0346336	0.00151202	0.00215865	0.00818895	-0.0064711	-0.00391099	0.00895418	-0.0100182	0.0274346	0.0149802
1112474	0.0406909	-0.00237504	0.0142443	0.0024986	0.00431876	0.00964212	-0.0158956	-0.00881627	-0.00911348	0.00122979
1112475	0.0071123	-0.0274768	-0.020655	-0.0137942	-0.0314521	-0.0185113	-0.0100831	-0.00572002	0.0122328	0.00418191
1112476	0.0578994	-0.012992	0.0106351	0.000130659	-0.0100782	0.0084892	-0.00115852	0.01708	-0.0257039	-0.00493633
1112477	-0.0206458	-0.00914595	-0.00752216	0.00706785	-0.00908691	-0.000371091	0.0101842	0.00387468	0.00507461	0.00474426
1112478	0.0477167	-0.0337157	-0.00624464	-0.000826981	-0.0259966	-0.0144754	-0.00895708	-0.00577579	-0.00563581	0.00939589
1112479	0.0191848	-0.022542	-0.018017	0.00313824	-0.00844484	-0.0137414	0.00117536	0.00527361	-0.00941856	-0.0121889
1112480	0.0490641	-0.0015767	-0.00250421	-0.018332	0.00245082	0.0191401	-0.0274572	0.022831	-0.00519136	-0.00646128
1112481	0.0340684	-0.0315216	-0.00940928	-0.00887479	-0.028598	-0.0379182	0.0219016	-0.0155104	0.00369844	0.00335088
1112482	-0.23015	-0.00296492	-0.068287	-0.0286685	-0.0155253	0.00862296	-0.0111179	0.00543459	-0.00588258	-0.0489399
1112483	-0.207806	0.0116329	-0.0351726	-0.0267939	-0.00739061	-0.0087865	-0.00582435	0.00238303	-0.0202933	-0.0606068
1112484	-0.079037	-0.0142013	-0.0805255	-0.00352897	0.0538598	0.0023359	-0.0537813	-0.0262231	-0.0029856	0.0322368
1112486	0.0421963	-0.00977356	0.00112917	-0.000767544	0.00262338	-0.00505176	0.00577281	-0.00801662	0.00476646	-0.00391618
1112487	0.0234732	-0.0388045	-0.0136281	0.000847843	-0.0343339	-0.0160319	0.00475171	-0.0100537	0.00973633	0.0142775
1112488	0.0570306	-0.0151605	0.019411	-0.00310644	-0.00229905	-0.001545	0.006088	-0.00219307	0.000409698	0.000700336
1112490	0.044828	-0.0235647	0.00481097	0.00354815	0.00209348	0.00250672	-0.01716	-0.00460213	0.0129972	0.000427061
1112498	-0.0911762	-0.00251633	-0.0875276	-0.00760057	0.0443812	-0.00840541	-0.0667988	-0.0466935	0.0278313	0.0231452
1112500	-0.023657	-0.00312201	-0.0210515	-0.00552537	0.00128997	0.00802478	-0.0136636	0.00759311	-0.000617598	-0.00409946
1112504	0.0523563	-0.00675443	0.00733056	0.00848349	-0.0071653	0.00371739	0.00437103	0.00527185	-0.0061614	0.0045337
1112505	-0.036313	-0.0283817	-0.0325999	-0.00885784	0.00970078	-0.0243634	-0.0450352	-0.0170652	-0.00720425	0.0233437
1112506	-0.13281	-0.031463	-0.105575	-0.00990117	0.0599873	-0.0396442	-0.0982305	-0.0405558	0.0175106	0.0657329
1112508	0.0223899	-0.0142312	0.00335294	0.00437881	-0.0161934	0.00254293	0.0172162	0.00290878	-0.00878852	0.00400096
1112511	0.0561259	-0.0300616	0.00210537	0.00998456	-0.0279266	-0.00596098	-0.0254936	-0.000374238	-0.00380561	0.00231006
1112512	0.0396537	-0.0377754	-0.00270368	0.00235857	-0.0190359	0.00384715	-0.0225377	0.000410827	-0.0155551	0.0141091
1112513	0.0631867	-0.0207449	0.0194192	-0.0152759	-0.00452362	0.0235724	-0.0132429	-0.00334955	-0.0118604	0.00483608
1112517	-0.0307428	0.0475931	0.000391073	-0.00344671	-0.0111531	0.00784966	0.0124275	0.00643874	-0.00344242	-0.018336
1112518	0.0247439	0.0232601	0.0158167	-0.0100553	-0.00716819	0.0164158	0.00844968	0.00460601	0.0125439	-0.027185
1112519	-0.0685097	-0.0247187	-0.0703983	-0.00791799	0.0374173	-0.0229017	-0.0609223	-0.0250245	0.0298579	0.0209284
1112520	0.0274137	-0.0252833	-0.00257765	0.0082873	-0.000696992	0.010115	0.00365524	-0.00175973	-0.0213483	0.00984738
1112522	-0.00308812	0.193912	0.00918725	0.0150545	-0.0230277	-0.0146368	-0.023977	0.0020246	-0.00243945	-0.0140201
1112523	0.056257	0.030827	0.0168716	-0.00649348	-0.0245278	-0.00253652	-0.0169744	-0.00393286	-0.0042535	0.0119675
1112524	0.0685921	-0.0103122	0.00733448	0.015426	0.0252331	0.0124908	0.0150181	-0.00645458	0.0157142	-0.00835605
1112525	0.0486858	-0.0162647	0.0178082	-0.0146158	0.00333446	-0.0126662	-0.00535663	0.0111226	0.00954259	0.00453253
1112526	0.0468888	-0.016824	0.00647494	-0.00707243	0.00016624	-0.00306739	0.0103696	-0.000818376	0.000274693	0.00860064
1112527	0.0481498	-0.000913967	0.00851455	0.00255206	0.0125904	0.00558185	-0.00022729	0.00268876	-0.0192226	-0.00957964
1112528	0.0270791	-0.0103679	-0.000700204	-0.00105503	-0.0108031	-0.00814639	0.00424378	0.010789	0.00110105	-0.0142186
1112529	0.0399405	-0.00985019	0.0103647	0.0134562	-0.00466772	0.00567519	-0.00392665	0.00314484	0.0063877	-0.0232406
1112530	0.0560992	-0.0183203	0.0102856	0.00256655	0.00700885	0.00780841	0.0222846	0.00111036	0.0158537	0.00143576
1112531	0.0442583	-0.021794	0.0064149	0.00767052	0.0239429	0.0196141	0.00111139	0.00439588	0.00423618	-0.00389069
1112532	0.0524077	-0.0151834	0.0170446	-0.0017473	-0.00748017	0.0188324	-0.00871243	0.00230349	-0.00951888	-0.00355044
1112533	0.0543246	-0.00221727	0.0241793	0.00637412	-0.00737861	0.0163798	-0.00710992	-0.00370476	0.00570105	0.00942799
1112535	-0.0226496	-0.00792761	-0.0345093	-0.0018072	0.0260001	-0.027086	-0.0401161	-0.0125455	-0.00892973	0.0270794
1112536	0.0503427	-0.00375075	-0.00233593	-0.00570248	-0.0466331	0.000223165	0.00646937	0.00744042	-0.0369643	0.0283517
1112537	0.0403701	-0.0101575	-0.00276506	-0.00764308	-0.037249	-0.0113383	-0.00651561	0.00758675	-0.0267225	0.027786
1112538	0.0611723	-0.00720405	0.00432015	-0.00749287	-0.0141239	0.0107	0.024767	0.022716	-0.026637	0.00528747
1112539	0.0633026	-0.0383796	0.00519718	0.000451793	0.00283322	0.0127748	0.0171732	-0.00213569	0.0113973	0.00214222
1112540	0.0339504	-0.00183264	0.00329006	0.0113701	0.0194172	0.0202456	0.0174117	0.00047781	-0.000858495	0.00504648
1112541	0.0356869	-0.0167134	-0.00208546	0.010602	0.00984469	0.0188476	0.0137096	0.00447463	-0.0182634	0.00614826
1112542	0.0531322	-0.00432508	0.0157154	-0.000890791	0.0164173	-0.00142678	0.00213005	-6.82873e-05	-0.0200271	-0.00217621
1112543	0.00351628	0.00259397	-0.0285977	0.00881828	0.0102496	0.00179884	0.00242048	0.0148442	0.0107206	-0.0113066
1112544	0.000837481	-0.0127953	-0.030542	0.00675256	-0.00842138	-0.0161393	0.0209573	0.00948098	-0.0166436	-0.00378954
1112545	-0.216713	-0.00441495	0.0443319	-0.0435932	-0.0214042	-0.0066668	0.00194817	0.00141329	0.0140498	0.00256054
1112546	0.0561971	-0.017037	0.0128483	-0.0131584	0.00617437	0.0250544	0.0119784	0.00879956	-0.00431487	-0.0057977
1112547	0.0542246	-0.0190929	0.00660416	0.0037425	-0.0242629	-0.0104579	-0.0129753	-0.0131993	0.00554552	-0.000446818
1112548	0.0578186	0.0226027	0.0264112	-0.00592007	0.0175257	0.0290078	0.00570389	0.0138307	0.0154558	-0.0088535
1112549	0.0300726	-0.00439111	0.0100916	0.00130036	-0.0208607	-0.00200185	-0.00971604	0.000593256	-0.0159295	-0.00381738
1112550	-0.0549368	0.00207059	-0.0257786	-0.0127214	-0.00704084	-0.0162387	-0.00985395	-6.82776e-05	-0.00473006	0.000809545
1112551	0.0169012	-0.0170584	-0.0143364	0.0260617	-0.00415931	-0.00658825	0.00348001	0.0121685	-0.0206618	-0.0213046
1112552	0.0539794	-0.0117006	-0.0040647	-0.00501256	-0.00111634	-0.00993901	0.0202898	0.00442409	0.0211083	0.00946309
1112553	0.0546116	0.00624334	0.0153993	0.00506507	-0.0380882	-0.00642538	-0.0344727	-0.00557023	-0.0263338	0.00116381
1112554	0.0369065	-0.0203872	-0.00980268	0.00365413	-0.0293772	-0.00807617	-0.0332234	0.00659239	-0.022201	-0.00436642
1112555	0.0533717	0.00192066	0.00749825	-0.00130395	0.00402837	0.00805636	0.00193677	0.00518872	0.0127123	0.0064533
1112556	0.0179812	0.00330651	0.00122158	-0.00631836	-0.00484316	-0.00701396	0.00539147	0.00835143	-0.0150752	-0.0104579
1112557	0.0528569	-0.0220867	0.00655743	0.0153377	0.0143995	0.0149476	0.0102831	-0.00318777	0.00963498	-0.0141063
1112558	-0.337408	0.0301567	0.0330762	-0.0496433	-0.000667029	0.00451097	0.00667832	0.00260484	-0.0104113	0.0103427
1112559	0.0570735	-0.0234262	0.0176843	0.00148194	-0.00330781	0.00102987	0.00286226	0.00729473	-0.00642663	-0.0042953
1112560	0.0401657	-0.0217689	-0.00601335	-0.00778849	-0.00547518	-0.00666169	0.00413285	0.0243943	0.0072546	0.0082428
1112561	0.0451738	-0.00904303	0.00682104	-0.0172696	-0.0159134	0.00710647	-0.0140066	0.00303438	0.032406	-0.00505617
1112562	0.0449267	-0.0151946	-0.0014075	-0.00901635	0.00368044	0.0151277	0.0143819	-0.00344516	0.0121497	-0.00838279
1112563	0.0406481	-0.0164943	0.00878114	-0.00780576	-0.00555386	-0.00712551	-0.00272373	-0.0094881	-0.002431	0.0116099
1112564	0.047566	-0.0151886	0.00374486	0.00828914	-0.00307065	-0.00155687	0.00387858	0.000226004	-0.0249636	-0.0128836
1112565	0.0451804	-0.0110651	0.017189	-0.00998901	0.00172953	0.0120252	-0.00291349	0.011104	-0.00658735	0.00235414
1112566	0.0309847	-0.024883	0.0143053	-0.00800266	0.0105323	0.0275032	0.0159625	0.0199252	-0.00545867	-0.00283271
1112567	0.0190163	-0.021769	0.00942102	0.00355226	-0.0173235	0.00363907	0.0144992	0.00677903	0.011985	-0.00588347
1112568	0.0630628	-0.00918549	0.00322746	-0.00637431	0.000920945	0.00400471	-0.0174233	-0.0119712	0.0292274	-0.0115581
1112569	0.0453634	0.02478	0.0150072	-0.00638553	-0.0154751	0.00596419	-0.00491049	0.00111597	0.0216492	-0.00138644
1112570	0.0504121	-0.00328114	-0.00191774	-0.00147267	-0.0230674	-0.00734767	-0.0256285	0.00919417	-0.00737081	0.00691257
1112571	0.0565034	-0.00283811	0.012852	-0.00221732	-0.0124358	-0.00704512	-0.00782818	0.00584018	-0.0126317	-0.013738
1112572	0.0710918	-0.0136299	0.0147275	-0.0021516	-0.00272162	0.0100393	-0.0164851	0.00604589	-0.0153943	0.000803209
1112573	-0.000899925	-0.0236472	-0.0524044	0.0128179	-0.015049	-0.0426092	-0.00773699	0.00848212	0.0252542	-0.0142606
1112574	0.0403946	-0.0201887	0.00225297	-0.00457077	-0.0177355	-0.0176391	-0.0221693	0.00965851	0.00376551	-0.00979893
1112575	0.0700191	-0.0260644	0.0175582	0.00072117	0.0179908	0.0271501	0.00522487	0.00477287	0.0218012	-0.0191915
1112576	0.0611968	-0.0206496	0.0169489	-0.00108423	0.0289484	0.0145651	-0.00306136	0.0194132	-0.000685649	0.00616281
1112577	0.07452	0.00273826	0.011924	0.00667124	0.0258494	0.0167901	0.00509151	0.00453354	0.00570807	-0.00807916
1112578	0.0355637	-0.0172851	0.00429859	-0.00252378	-0.0344647	-0.0308674	0.00616911	-0.0129836	-0.028719	0.00560904
1112579	-0.00143957	-0.0151287	-0.0112355	-0.012116	-0.000517105	-0.00965335	-0.0126541	0.00319764	-0.0165713	0.00120602
1112580	0.0601119	0.00938391	0.0189696	0.00811704	-0.00764912	0.0089424	-0.0147279	-0.00432051	0.00844486	0.00614768
1112581	0.0313878	0.0822632	0.021831	-0.011494	0.00935163	0.00138221	-0.00390111	-0.00426902	0.0129851	0.010852
1112582	0.0455578	-0.00140172	0.00413227	0.00719579	0.017618	-0.00120425	0.0118136	0.00136739	0.0251948	0.00860052
1112583	0.00890598	0.0717208	-0.00857684	-0.0140427	-0.0030484	0.00662498	0.00569513	0.00731706	0.0251564	0.0143354
1112584	0.0493829	-0.0141562	-0.00148859	0.000556256	-0.0199467	-0.00208484	0.00134126	0.0102678	0.0019842	-0.0140545
1112585	0.0548616	-0.0200867	0.0151103	-0.00159634	-0.00603524	-0.000761507	-0.00304146	0.00091527	-0.0214278	0.0209133
1112586	0.0598151	-0.00166927	0.00449623	-0.00897344	0.00747299	0.0187678	0.0246971	-0.00634732	-0.0222835	-0.00366935
1112587	0.0521061	-0.0211797	0.0156071	-0.00971177	-0.0132913	-0.00149374	-0.0101698	0.00962151	-0.0257072	0.014525
1112588	0.0487172	-0.0313906	-0.00391748	-0.00575317	0.0214658	0.0184	0.020324	-0.00502502	-0.0309893	0.013541
1112589	0.0273929	-0.00981955	-0.030679	-0.00148064	0.0231796	0.00668899	0.0244826	0.00500599	0.02938	0.00453764
1112590	0.0404234	-0.0325297	0.0181305	0.0015869	-0.00330943	-0.0129523	0.0165665	-0.00624397	0.0112202	-0.0172449
1112591	0.0369689	-0.0220912	0.0108966	0.00525121	0.0210339	0.0069309	0.0122054	-0.00207046	0.0142009	-0.016979
1112592	0.0426138	0.0658307	0.0138399	0.00304984	0.011939	0.0141893	0.00598184	-0.00405446	0.0090301	0.000481043
1112593	0.0514262	0.0136032	0.00966652	-0.00491658	0.0135151	0.00786694	0.00993799	-0.00834643	0.00373768	-0.0016535
1112594	0.0596247	-0.0149054	0.0173727	-0.012867	-0.00346865	0.0168019	-0.0104086	0.00493257	0.0050308	0.0103285
1112595	0.0622322	0.000186181	0.0197662	0.0133987	0.0163302	-0.007426	0.00842142	0.00140922	0.028204	-0.00160521
1112596	-0.0140141	-0.0209328	-0.0385742	0.00111452	0.0168981	-0.020853	-0.0534839	-0.00629973	0.0343612	-0.0033474
1112597	0.0651038	-0.0111323	-0.000691105	-0.00424241	-0.00232862	0.00801868	-0.00850004	0.00591323	-0.0235489	0.00478484
1112599	-0.0133003	0.050434	-0.00163159	-0.0126345	-0.0256571	0.00324907	-0.00480626	0.0138866	-0.0024268	0.00940996
1112600	0.0228941	-0.0215567	-0.00283985	-0.00732853	0.00588172	-0.00525607	-0.00343246	-0.0115731	-0.0163962	0.00283031
1112601	0.0196955	-0.0279901	-0.0143544	0.0113687	-0.00892831	-0.0237589	0.0211071	0.000905598	0.00198605	0.0220623
1112602	0.0462846	-0.00258831	-0.027283	-0.0121658	-0.0259194	-0.0176177	-0.0116862	0.00323107	-0.00697423	-0.00934998
1112603	0.0427659	-0.0167987	-0.000439478	0.00541193	0.0109205	0.00912035	0.0159399	-0.00619694	0.00100641	0.00791673
1112604	0.0288174	-0.0243003	-0.014729	-0.0121507	-0.00706255	-0.00751552	-0.0112569	0.000909802	0.021908	0.00866752
1112605	0.0416867	-0.0158315	0.00485869	0.0047839	-0.007209	-0.0188331	0.0252966	-0.000795231	-0.0265759	0.00125282
1112606	0.056587	0.0036284	0.0142921	0.000752046	0.000693158	0.0129201	0.0362114	0.00649315	-0.0217315	-0.0130769
1112607	0.032063	-0.0220122	-0.00638601	0.00991018	-0.0140647	-0.0201619	0.0177479	-0.00363029	-0.0188069	0.00969214
1112608	0.0366695	-0.00286174	0.000818955	-0.0147966	-0.0243461	-0.0250246	-0.0127244	0.0137693	0.0472688	-0.0299179
1112609	0.0742731	-5.07328e-05	0.0124116	-0.00353698	0.00579141	0.0164671	0.00929643	-0.00571507	-0.0203341	-0.00541147
1112610	0.033753	-0.0104657	0.000710093	-0.00238154	-0.0403747	-0.00724458	-0.0149471	0.00240365	0.0189889	-0.00534486
1112611	0.0564441	0.00160645	0.0195786	0.00335262	-0.0169556	0.0134182	-0.00394222	-0.00454592	0.00967654	-0.0147197
1112612	0.0677122	0.00327925	0.0152199	-0.00960894	-0.0272052	-0.00268961	-0.0253357	-0.00760432	-0.00647227	0.0107989
1112613	0.0198315	-0.0430906	-0.0312841	-0.00229469	-0.0368771	-0.0611692	0.0506532	-0.037157	0.0283545	0.0163401
1112614	0.0618168	-0.0295195	0.00987929	-0.000181755	0.0171783	0.00925875	0.0200427	-0.003527	0.00739602	0.0139586
1112615	0.0212397	-0.0272427	-0.0117752	-0.00334715	-0.0108884	-0.0212396	0.0182985	-0.0121522	0.0568704	-0.0015921
1112616	0.0626139	-0.0168459	0.015549	0.00117407	-0.0153234	0.0162674	-0.0161553	0.0023502	-0.0119762	0.00922571
1112617	0.0231609	0.0984425	-0.00208086	0.005078	-0.00415692	0.00664664	0.0105285	-0.0157515	-0.0105337	-0.0080505
1112618	0.0202084	-0.0284518	-0.0180047	-0.00835413	-0.0177003	-0.0154417	0.0198299	-0.0268853	0.0952576	0.000626509
1112619	0.0428205	-0.0137222	-0.0066574	0.000416122	-0.00698443	-0.00923298	-0.00274326	0.0115098	0.0349234	-0.00588889
1112620	0.0500049	-0.024631	0.00675192	0.00110924	-0.000554789	-0.000498477	-0.00839096	0.0104992	-0.0120679	0.00568487
1112621	0.061861	0.000513463	0.0162715	0.008175	-0.0145381	0.00169475	-0.0279256	0.0127932	-0.0203657	-0.0229419
1112622	-0.0865551	0.0146431	-0.0435606	-0.00191509	0.0284739	0.00207099	-0.0117361	0.00608032	-0.0246018	-0.00876386
1112623	0.0508269	0.0391825	0.0144745	-0.0085523	-0.00832236	0.00993699	-0.0160504	0.00185507	0.0156311	-0.00808482
1112624	0.0231281	-0.0242058	-0.0122812	-0.00494096	-0.0300008	-0.0421252	0.00559522	-0.0253009	0.0803594	0.0125064
1112625	0.0259041	-0.0281698	-0.015796	0.00130518	-0.0210584	-0.0205213	0.0256735	-0.038882	0.0649741	0.0169493
1112626	0.0445555	-0.0180589	0.00781574	0.00557381	-0.029775	0.000928143	-0.0172054	0.0235783	-0.024811	0.00665344
1112627	0.0200926	-0.0180367	-0.0146518	0.00542467	0.0231846	0.00311308	0.0370665	-0.0134748	-0.00233126	0.0140208
1112628	0.0639827	0.00222185	0.0126055	0.0176337	0.0306502	0.0368218	0.00113226	0.0131923	-0.0101707	0.0157885
1112629	0.038434	-0.0153551	0.00694485	-0.0127513	0.0071495	-0.00772473	-0.00232904	0.0058171	-0.00715781	0.0036261
1112630	0.0680036	-0.0200034	0.0307016	-0.0096032	-0.00685249	0.0247138	-0.0174886	0.00288216	-0.00598483	-0.00188862
1112631	0.0292044	-0.0288776	-0.00889092	0.00663757	0.00203631	-0.0164227	0.0113908	-0.00267289	0.0162532	-0.00340806
1112632	0.0730696	-0.0221389	0.0143736	-0.00514347	-0.019729	-0.000409083	-0.027403	0.00876485	-0.00537479	0.00376082
1112633	0.00427527	-0.0205977	0.00245671	0.0204286	-0.0090374	-0.0141883	0.0202233	0.00982356	-0.0110203	-0.00437767
1112634	-0.0574599	0.00490843	-0.0237408	-0.0176007	0.0205439	0.00382764	0.0112832	0.00177674	0.00102628	0.00603751
1112635	-0.20717	0.0149734	-0.0539635	-0.038085	-0.0107838	0.0124946	0.0021193	0.00750819	-0.0101203	-0.0547308
1112636	0.0731651	-0.0196342	0.0185803	-0.00454541	-0.00922752	-0.0236543	-0.039814	-0.0146502	0.00796855	-0.0102225
1112637	-0.062427	-0.022371	-0.0331565	-4.0904e-05	0.0135051	-0.00314023	0.021355	0.00196513	-0.0124554	-0.0134701
1112638	0.000523615	0.17903	-0.0176499	-0.00376927	-0.026843	-0.0242699	-0.00961213	-0.0148745	-0.00070165	0.0178457
1112639	0.0442218	-0.00670276	-0.00165404	-0.00471696	0.0056969	0.0297124	0.027069	0.0122984	0.0249516	-0.0122205
1112640	0.0512275	-0.010632	0.00660844	0.00246197	0.020435	0.0180842	0.0178818	-0.00480115	0.0256523	-0.000410683
1112641	-0.13426	0.0156996	-0.0471834	-0.0256273	0.00618845	0.0128385	0.00552264	0.0148317	-0.00662404	-0.0341368
1112642	0.0331644	-0.00232441	-0.00212157	0.00288361	0.00483503	-0.00754618	0.00487832	0.00145395	-0.0155163	-0.00829254
1112643	0.0076272	-0.00655976	-0.0121347	-0.000118924	0.0433563	0.014439	0.00622079	-0.00373357	-0.00479792	0.0159156
1112644	0.0618569	-0.00849921	0.020251	-0.00694622	0.00178401	0.0184913	0.00824175	-0.00795987	-0.000732416	-0.00929299
1112645	0.06729	-0.00936013	0.0172532	0.00295597	0.0062107	0.0203309	0.0154064	0.0012854	-0.00678458	-0.00157966
1112646	-0.0693882	0.00425011	-0.0787234	0.00155248	0.048151	-0.00888846	-0.0548427	-0.032617	0.0239971	0.0456949
1112647	0.0672417	-0.00876745	0.0232857	-0.00924726	-0.0103098	0.0182922	0.00149142	0.00294003	-0.0234125	-0.0138487
1112648	0.0646065	-0.0136492	0.0109941	-0.00970684	-0.0350881	-0.0038768	-0.0139267	0.0129813	-0.0108928	0.00367921
1112649	0.0670198	-0.0089158	0.0177528	-0.00299202	-0.0156647	0.0241792	0.00478031	0.00489965	-0.0273059	-0.0119542
1112650	0.0261771	-0.0345865	-0.0239109	0.0100694	-0.0041983	-0.0259162	0.0335577	-0.0190464	-0.00885063	0.0167158
1112651	0.0733492	0.00197695	0.00886806	-0.00808107	-0.0325754	0.00398352	-0.0235393	0.0232967	-0.0138617	0.00779269
1112652	0.0689411	-0.00537856	0.0148055	-0.00164666	-0.00787643	0.0123976	-0.0192443	0.0183538	-0.0311402	-0.00424833
1112653	0.0489706	-0.0210635	0.0199587	0.000401567	-0.00487646	0.013116	-0.0146831	0.0033916	-0.0314702	-0.0241125
1112654	-0.0180891	0.185437	-0.00968507	-0.0198348	0.0149264	0.00858617	0.0247778	-0.00831251	-0.00435039	0.00159233
1112655	-0.0450603	-0.0251385	-0.0821786	0.00756443	-0.00109443	-0.0574516	0.0230553	0.0925601	-0.057894	-0.078807
1112656	-0.106951	-0.0164081	-0.119641	0.00974958	0.0164041	-0.0538026	0.0339051	0.10577	-0.0692928	-0.0976402
1112657	0.0463879	-0.0125267	0.0148061	0.00460306	-0.00743216	-0.0178367	0.0104454	0.0105243	-0.00416329	0.00821888
1112658	0.0488184	-0.0189841	-0.000630577	-0.00390045	0.0159209	0.00318903	0.00577604	-0.00821967	-0.000821948	0.00318269
1112659	0.0668731	0.00117545	0.0221991	-0.0102311	-0.02742	0.00124415	-0.0209678	0.0104799	0.00033867	0.010397
1112660	0.0438723	-0.0126543	0.0051254	0.0113976	0.0208397	0.012215	0.000364019	0.00532783	-0.0311833	0.00451893
1112661	0.0647854	0.0314629	0.0263944	-0.00088017	0.0124223	0.0210611	0.00033929	0.0121073	0.00763551	-0.000429118
1112662	-0.0644463	-0.0158832	-0.00973269	-0.0103328	-0.0155364	-0.0288484	0.0179938	-0.00588254	0.00276792	0.0102128
1112663	0.0531108	-0.0192934	0.0216265	0.00338018	0.01223	0.0107884	0.0208681	0.0127027	-0.00963842	0.0181304
1112664	0.0510176	0.00612564	0.00128641	0.0123438	-0.000907747	0.00944702	-0.0205832	0.0170698	0.0281129	-0.0125185
1112665	0.0672489	-0.0012989	0.00538922	0.00486134	0.0144301	0.0332193	0.00824127	0.0136556	0.00552172	-0.00247516
1112666	0.00480714	-0.0191026	0.00379277	0.00779552	-0.0410457	-0.0074615	-0.00561206	0.00630256	-0.0049606	0.0156607
1112667	0.0397856	-0.0173959	-0.000615066	0.00124306	0.0149118	0.0155118	0.0130032	-0.00560076	-0.0197637	-0.0123501
1112668	0.0545913	-0.0152709	0.0158508	0.0106003	0.0247193	0.0275255	-0.00398381	0.00414477	-0.0112997	0.00553796
1112669	-0.00370109	-0.0348332	0.00120798	0.00740754	0.0034059	0.000869498	-0.0042619	0.0093386	-0.00735361	0.0115372
1112670	0.0719537	0.00827828	0.017579	-0.0125652	-0.0261234	-0.00685038	-0.0120898	0.0151965	-0.000715246	-0.0125548
1112671	0.0342636	-0.0102975	0.00296799	-0.00110958	0.0140712	0.0157597	0.0216248	-0.00098128	0.0125982	0.00209452
1112672	0.0544861	-0.00777177	0.015241	0.00301109	-0.0274651	-0.00976715	-0.0156164	0.0194472	-0.00915101	0.00376718
1112673	0.0511973	-0.0057376	0.0157068	0.0135537	0.0143823	0.016752	0.00473716	0.0142105	-0.00282985	0.0167451
1112674	-0.00264481	0.182273	-0.00103802	-0.0106899	0.00858665	0.006309	0.0120778	-0.0179739	-0.0120018	0.0185985
1112675	-0.00400917	0.194481	-0.0129434	-0.00358481	-0.026963	-0.0253304	-0.000425003	0.00803167	-0.0109636	-0.00605331
1112676	-0.0516335	-0.0158899	0.00145726	0.00940867	-0.0033961	-0.00217611	0.0164831	-0.00841608	-0.0121599	-0.00952852
1112677	-0.0944103	-0.0206642	-0.00231196	-0.0244352	-0.00279858	-0.0023028	0.00429817	-0.0154737	-0.00466086	-0.0175991
1112678	0.0695056	0.00670349	0.00548404	-0.00656504	0.000421366	0.0114834	-0.0114802	-0.00100071	-0.0037631	-0.00205647
1112679	0.0729706	-0.00715558	0.0233849	-0.00762364	-0.0168106	0.0102925	-0.0140113	0.00950503	-0.0165231	0.00408863
1112680	0.0290459	-0.0262268	0.00640857	0.00534469	-0.00395882	-0.0184521	0.0252454	-0.0211186	0.00543461	0.00179255
1112681	0.0370154	-0.0180456	-0.00737687	-0.0197654	-0.0238199	-0.000948651	-0.0103795	0.0111722	0.0106996	0.00186049
1112682	-0.0352835	-0.000399119	-0.0118206	-0.0135409	0.0191118	-0.00230892	-0.0119735	-0.000405454	-0.0280007	0.00034204
1112683	-0.0427325	0.00194413	-0.00440739	-0.0154964	0.0191174	-0.0141596	-0.0107991	-0.00913447	-0.0202965	0.00441682
1112684	-0.0391499	-0.00116507	-0.0190162	-0.00270865	-0.00523507	-0.0152968	-0.025916	0.00544524	-0.0233623	0.000949622
1112685	0.0718436	-0.00931539	0.0107746	-0.00255663	0.0016125	0.0101219	-1.22828e-05	-0.00376921	-0.00539118	0.0063616
1112686	0.000558009	0.17796	-0.0187784	0.00662441	-0.0264107	-0.0117185	-0.00779916	-0.0150021	-0.0240016	-0.00128904
1112687	0.0478003	-0.0120664	0.0144381	-0.00592701	0.00372891	-0.00853957	-0.00673346	0.00342318	0.038662	-0.00832973
1112688	0.0347019	-0.0146079	-0.0106515	0.00222056	0.0312463	0.0171727	0.0208276	-0.00631183	-0.011984	-0.00446374
1112689	0.0354961	0.00194603	-0.00163806	-0.00816288	-0.00277329	0.0113238	0.00822119	0.00454888	0.0114334	-0.00627352
1112690	0.0854765	-0.0206651	0.0268989	0.00422598	0.00499781	-0.00843493	-0.0399424	-0.0020205	0.0118768	-0.00400298
1112691	-0.338813	0.0308673	0.0312094	-0.0718736	-0.0258449	-0.0071604	0.0106611	0.0141699	0.00273473	-0.0103956
1112692	-0.358288	0.0276203	0.0386793	-0.0723509	-0.0177098	-0.0106827	0.00251622	0.00413808	0.00750942	0.00251777
1112693	0.0240085	-0.0396987	-0.0143116	-0.00815957	-0.0283068	-0.0568106	0.0201665	-0.0212945	-0.00813427	0.0306424
1112694	0.0285533	-0.0367605	-0.0213624	-0.0142683	-0.0242477	-0.0295734	0.0273478	0.000392742	0.0120552	0.0232901
1112695	0.0457023	-0.0170949	0.00778879	0.00123079	0.00708577	-0.00174007	-0.0131376	0.00749844	-0.0266102	0.000419721
1112696	-0.000833167	-0.0353536	0.00533596	0.00675438	0.00293383	-0.00431329	0.0138132	0.0145572	0.0158173	0.0180302
1112697	0.0473875	-0.00232937	0.00751568	2.47517e-05	-0.0221854	0.000837845	-0.00875787	-0.0101195	-0.0297888	-0.000360923
1112698	0.0419611	-0.00223875	0.0151425	-0.000411482	-0.029712	-0.009651	-0.0170743	-0.00140945	-0.025142	-0.000556599
1112699	0.0489347	-0.0120128	0.00648456	0.000770106	-0.0188732	-0.00828599	-0.000980242	0.00516341	-0.0330876	0.0054782
1112700	0.0697866	-0.0158314	0.0136062	-0.0045537	-0.00369436	0.00515542	-0.0152738	-0.00488045	0.00275184	-0.0115779
1112701	0.0565538	0.0531679	0.0141424	-0.00107856	-0.0268077	-0.00652189	-0.014036	0.00599699	0.0396087	-0.000526681
1112702	0.0486297	0.0113258	0.014427	-0.00319376	-0.0172804	0.00862593	0.0146189	0.0065337	0.0487267	-0.000322545
1112703	0.0414705	-0.0188772	-0.00351229	0.00849136	0.0190526	0.0101727	0.0139208	-0.0155712	-0.00763107	-0.015738
1112704	0.0662153	-0.00616184	0.00824858	0.00856931	0.0147517	0.0121386	0.0113684	0.0124138	-0.0180423	0.00730513
1112705	0.0497764	-0.00555893	-0.0055263	-0.0112055	0.00663763	-0.0131659	-0.00373349	0.0155272	0.00746395	-0.00897326
1112706	0.00935374	0.188855	-0.0155622	0.00394383	-0.0138498	-0.022487	0.00816479	-0.00428902	-0.0111902	0.00323246
1112707	-0.00129121	-0.0236507	-0.0389342	0.00563017	-0.0211634	-0.0599213	0.0157861	0.0442599	-0.0316268	-0.0246613
1112708	-0.0557103	-0.0208343	-0.0829977	0.0135452	0.00177192	-0.0552327	0.034181	0.0861481	-0.0641715	-0.0713741
1112709	0.036735	-0.00951487	-0.010303	-0.000834295	-0.0135127	-0.0224698	0.00735039	-0.0121464	0.0132683	-0.000287251
1112710	0.021777	-0.0181134	-0.0226048	0.000382797	-0.0174684	-0.0381285	0.0220936	-0.00423109	0.0277143	-0.00456383
1112711	0.0732051	-0.00728646	-0.000242379	0.00497822	0.0288863	0.0090056	0.0116153	-0.00740068	0.021846	-0.0124138
1112712	0.0382906	-0.0145718	0.00545231	0.0113067	-0.00717781	0.00596184	0.00207383	0.00620874	0.00298073	0.00355483
1112713	0.0689431	-0.00980102	0.0227911	-0.000834202	0.00989022	0.0114197	0.00928773	0.0156422	0.015501	0.00374232
1112714	0.022554	-0.00780134	-0.0133499	-0.00164791	-0.0274721	-0.0166675	0.000875462	-0.016202	-0.0296955	-0.00697067
1112715	0.0132581	-0.0240963	-0.00728384	-9.03346e-05	-0.0149825	-0.0148594	0.0174907	-0.00690919	0.000272523	-0.00592219
1112716	0.0640395	-0.00314534	0.0154963	0.00688351	-0.0176303	-0.00113781	-0.00678714	0.027406	-0.0116155	-0.00112543
1112717	0.0787149	0.00269884	0.0186646	-0.00344278	0.000153225	0.0167902	0.0156581	0.000448192	0.00792501	-0.00748717
1112718	-0.180966	0.0104717	-0.0456784	-0.0196547	-0.00857964	-0.00364501	-0.0270714	-0.0043687	-0.0214081	-0.0312887
1112719	-0.117478	0.0175292	-0.0649615	-0.0100006	0.0247178	0.00207101	-0.0281054	-0.0286039	0.0123897	-0.0243536
1112720	0.03553	-0.00939999	0.00471592	-0.0116807	-0.0268166	-0.0131619	-0.0260334	-0.0155134	-0.0144077	-0.00495753
1112721	-0.281007	0.0124224	0.000310374	-0.0472388	0.0187468	-0.00136619	-0.0102642	0.00649638	-0.0110643	0.0111402
1112722	0.0586609	0.00630525	0.0183894	-0.00589072	-0.0123659	0.00709187	-0.020149	0.0117111	-0.00756012	-0.000590792
1112723	0.0495766	0.00390037	0.0230266	-0.00257642	-0.0129346	0.00173641	0.00425491	-0.00932504	-0.000220117	0.00417771
1112725	0.0633041	-0.0004489	0.0110979	0.000124767	-0.0169063	0.00564626	0.00606321	0.00990172	0.0237342	-0.0116687
1112726	0.0666832	-0.0140946	0.0193605	-0.00863134	0.0256238	0.0328982	0.0277368	0.0379306	-0.033258	-0.0126447
1112727	0.0655658	-0.0267901	0.0251384	-0.0208817	-0.00539858	0.0284974	-0.00118345	0.0248006	-0.0212761	0.00205529
1112728	0.0578579	-0.0120569	-0.0018885	-0.00735263	0.027512	0.0150436	0.0236046	0.0170597	-0.0106679	0.0124275
1112729	0.0523865	-0.00258663	0.0248158	0.00576062	-0.0103507	0.00524532	-0.0177341	0.00432895	-0.0242015	0.00808729
1112730	0.0515766	-0.00682487	0.0146534	0.00480258	-0.011928	0.00304684	-0.0223572	0.00967084	-0.0289453	0.0110556
1112731	-0.0152392	-0.0148125	0.00521679	-0.00260053	-0.0166931	-0.00846695	0.000152417	-0.00539613	-0.0139853	-0.00371843
1112732	-0.0123651	-0.00151101	-0.0488504	0.0118813	0.0385105	0.00462561	-0.0178552	-0.0158654	-0.00586907	0.015355
1112733	1.58728e-05	-0.0267024	-0.0349692	0.00457141	-0.00916333	-0.0128914	-0.00379345	-0.0181275	0.00249778	-0.00518489
1112734	0.0190471	-0.0307653	-0.0255082	0.00589791	0.0127705	-0.00050114	0.0263272	-0.0151892	-0.00123813	0.00807923
1112735	0.0505667	0.119985	0.00690951	0.00319452	0.00545837	0.0109834	0.0014613	-0.0014532	-0.0111272	0.0137182
1112736	0.0210477	-0.00927095	0.00617971	-0.00201858	-0.000551463	0.00699987	-0.0129051	-0.00462201	0.0126949	-0.00678399
1112737	0.0438566	-0.00361664	0.016442	-0.0102063	-0.0056818	0.00625858	-0.00814511	-0.00505377	0.0132854	-0.00655488
1112738	0.0559432	-0.0213663	0.00941897	-0.0140224	-0.0221987	-0.0112869	-0.0150169	-0.000509837	0.00819297	0.00141699
1112739	0.0605272	-0.0173798	0.00970785	-0.0096098	-0.00327007	0.0123428	-0.0180582	0.00648601	-0.0145079	0.00226638
1112740	0.0277224	-0.0301186	-0.0147156	-0.006334	-0.0176678	-0.0242688	0.0374102	-0.0141454	0.0218068	-0.00161848
1112741	0.00989895	-0.0144946	0.0113433	-0.0151789	0.0102331	0.017217	0.0147574	0.0210105	0.0099401	0.00200721
1112742	0.03402	-0.010877	0.0246548	-0.0138338	0.0091471	0.0184839	0.00864584	0.0269275	-0.00402802	-0.00333663
1112743	0.0656387	-0.0264272	0.0141007	0.0019241	-0.00723204	0.00441725	-0.0176411	-0.00469561	0.00475272	-1.62284e-05
1112744	0.0492909	0.00630298	0.0194713	-0.0116226	0.0106393	0.0152935	0.0231344	0.0159303	0.0212374	0.00367073
1112745	0.0271459	-0.0297645	0.00265886	0.0158889	-0.0323362	-0.0152503	0.0442769	-0.000447263	-0.0108599	-0.00205041
1112746	0.0282652	-0.0187787	-0.00482056	0.00829335	-0.00977022	-0.00249564	0.0521184	-0.00203779	-0.0110933	0.00732466
1112747	0.025317	-0.0161088	-0.0156415	0.0067826	0.00187032	-0.024881	0.00689728	-0.00498964	0.019278	0.00661874
1112748	0.0451742	-0.000461972	0.0192896	-0.012145	-0.00122215	0.00473362	-0.0101661	0.014619	0.0155759	-0.032251
1112749	0.0344948	-0.00646412	0.00778238	-0.00557029	0.00914722	-0.00729636	-0.00275612	0.0112921	0.019173	-0.00991792
1112750	0.057057	-0.0192834	0.0138952	-0.00255567	0.00721674	0.000773192	-0.0123153	-0.00538602	-0.0151086	-0.015301
1112751	0.0549733	-0.013284	0.00612075	0.000676828	-0.0112827	-0.00745902	0.00552292	0.00370177	-0.0183644	-0.00179314
1112752	0.0554231	0.00152132	0.00840643	-0.0100282	0.00536429	0.0104546	-0.0137301	-0.00142882	-0.026622	0.00198309
1112753	0.0632204	-0.0152836	0.00809063	0.0120662	-0.000235504	0.00730573	0.00428569	0.00764284	-0.00181011	-0.0189761
1112754	0.0571845	-0.0246204	0.00929937	-0.00714673	0.0181522	-0.0047752	0.035159	-0.00670196	0.00161458	-0.0015668
1112755	0.02748	-0.0144897	-0.00668055	-0.00122929	-0.0248835	-0.010414	-0.0180928	0.0039882	-0.015529	0.00719321
1112756	0.0579506	-0.0231365	0.0104482	0.0106069	-0.0175501	0.00202735	0.0016081	-0.00505409	0.013523	-0.0130149
1112757	-0.0951416	0.0212178	-0.0392698	0.000864146	0.0216845	-0.00545264	-0.00991435	-0.0186294	0.00325119	-0.00889724
1112759	-0.0743925	-0.0107731	-0.020635	-0.0303609	-0.0106295	0.0163474	-0.0215161	-0.000488804	0.00827631	-0.0130962
1112760	-0.195299	-0.0029012	-0.0469477	-0.0304906	-0.0144596	-0.00490808	-0.0293855	0.00735528	-0.0297855	-0.0415676
1112761	0.00036253	0.000307178	-0.0100298	-0.0138077	0.00513972	0.0133301	-0.0100421	0.0017804	0.00263092	-0.00786781
1112762	0.0521138	-0.00408771	0.0102476	0.00596475	-0.0152659	-0.00843698	-0.0155182	0.00455032	-0.00515839	0.028172
1112763	0.0736736	-0.0276174	0.0205451	0.0126354	-0.0344863	-0.00619261	-0.0193466	0.00520575	-0.0200885	0.00325921
1112764	0.0582386	-0.0129754	0.00739894	-0.0079724	-0.000869604	0.00724414	-0.00693383	0.0043484	0.00734105	-0.00357622
1112766	0.00162818	0.0791644	-0.0214009	-0.00223909	0.0126839	0.01551	0.0269143	-0.0129194	-0.0144489	0.0222803
1112767	-0.0412648	-0.0160349	-0.0156274	-0.00190398	-0.00330927	-0.0101692	0.034822	-0.00214084	0.0254699	-0.0023106
1112768	-0.484	-0.039176	0.02074	0.0901693	-0.00769362	-0.000400761	0.00707067	0.00582044	0.00198608	-0.0044372
1112769	0.0448761	-0.0104766	0.0100492	0.00265765	0.0197665	0.0192927	0.0305817	0.0323698	-0.00914413	-0.0119331
1112770	0.041814	-0.0178379	0.00450959	-0.0106837	-0.0227975	-0.010449	-0.0240943	0.00569727	0.0267853	-0.0065177
1112771	0.0219885	-0.0298636	-0.0193231	-0.00060526	-0.0321377	-0.0472224	0.00607628	-0.0133914	0.0112823	-0.0145763
1112772	-0.0163528	-0.0107789	-0.0307189	-0.00461031	0.00942744	-0.00873516	0.0119664	0.00240857	-0.0193544	0.00155266
1112773	-0.026649	0.1798	0.00272364	0.0110772	0.0117178	-0.000634941	0.00810756	0.00332222	0.0127275	-0.00547362
1112774	0.00373266	-0.0198641	-0.0153831	-0.00717885	-0.0270241	-0.0483923	0.00463163	-0.002605	-0.00625696	0.0163964
1112775	0.0395293	-0.00790954	0.00726994	-0.0122842	-0.0122395	-0.019953	-0.0201964	0.00568707	0.0200571	-0.00464754
1112777	0.0588584	1.71917e-05	0.0169389	0.011393	-0.0317175	0.000946476	-0.00427788	-0.00028988	-0.0232421	0.00950688
1112778	0.0465743	-0.0104418	-0.00470042	0.00118999	-0.00574278	0.00107228	-0.013722	-0.00315946	0.0109417	0.00213593
1112779	0.0524673	-0.0241468	-0.00385247	0.00609802	-0.0211575	0.00885223	0.0218651	0.00364859	-0.0188547	0.00206317
1112780	0.0431036	-0.0263764	-0.00834746	-0.00481604	0.00293847	0.0155525	0.0272281	-0.010021	-0.0211276	-0.00179457
1112781	-0.00889093	-0.0173829	-0.0180193	0.0010782	0.0111141	-0.00680119	0.0125223	-0.00983939	-0.00740537	0.0260683
1112782	-0.0067931	-0.0145065	-0.0219541	0.000469888	-0.0158781	-0.0228404	-0.00292911	-0.0122271	0.000289077	0.026799
1112783	0.060016	-0.00336592	0.0129564	-0.0096281	-0.0285923	-0.0110649	0.00224253	0.00290468	0.000619456	0.0217736
1112784	0.0150869	-0.0352002	-0.0320814	-0.0173668	0.0137692	-0.0134522	0.0417243	-0.00799718	-0.0128781	0.0069459
1112785	0.0595199	-0.0236155	0.0319413	0.00923638	-0.00115594	0.00833608	0.0011448	0.00131473	0.00247789	0.0120673
1112786	0.0584412	0.000176518	0.00954064	-0.0139333	-0.0183642	-0.00664989	-0.0228381	0.0275216	0.0140568	-0.00372153
1112787	0.0690905	-0.0137981	0.00950816	-0.00667019	0.00388956	0.00110189	-0.0095855	-0.00994254	-0.00253662	-0.00647243
1112788	0.0727681	-0.0223491	0.0191007	-0.00219109	0.0112577	0.0187209	-0.00071457	0.0242541	-0.0235432	0.0156752
1112789	0.0225571	0.199524	-0.00600055	0.0273321	0.00756256	0.00653578	0.0225549	-0.0242541	0.00618276	-0.00350139
1112790	-0.230269	0.0246744	-0.0377853	-0.0320728	0.0103943	0.0252149	-0.0125595	0.00381078	-0.019178	-0.0550247
1112791	-0.0231965	0.18904	0.0055245	0.0156746	-0.01498	-0.00918513	-0.0145955	-0.0108786	0.0278766	-0.00641462
1112792	-0.0047331	0.204055	0.00117943	0.021422	-0.00387151	-0.00387808	0.00242075	-0.00680155	0.0233892	0.00670812
1112793	0.0551848	-0.00573715	0.0234932	0.00533969	0.0132728	0.0260455	0.0065392	0.0077365	-0.0238036	0.0241924
1112794	0.0651218	-0.00755123	0.0210331	0.00103116	0.00263554	0.0420803	0.00831024	0.0310936	-0.0298868	0.0205563
1112795	0.0559184	-0.00559375	0.0193988	0.00453692	0.00967721	0.0254426	0.00601482	0.0227041	-0.0141704	0.0203898
1112796	0.0376879	-0.0335311	0.0027823	0.00935444	-0.00416492	-0.00191626	0.0241681	0.00902983	0.0341532	0.00925075
1112797	-0.0891288	0.00648795	-0.00555555	-0.0147767	0.0203905	0.0128151	0.00555113	0.00162734	-0.0178167	0.0192446
1112798	-0.116922	0.00743746	-0.0307803	-0.013478	0.052321	0.0130993	-0.0285206	-0.0246583	-0.0101929	0.0315015
1112799	-0.118592	-0.0135486	-0.0863666	-0.0133373	0.0669184	-0.0163443	-0.0833888	-0.0397356	0.0128479	0.0442985
1112800	-0.0826077	-0.00680224	-0.0717497	0.00460918	0.079003	0.0197226	-0.0456623	-0.0391688	0.00379021	0.0440293
1112801	-0.257514	-0.0240482	-0.0482818	0.0131235	0.0387741	0.0187137	-0.0133619	-0.0318295	0.0331998	0.0396839
1112802	0.0566809	-0.017445	0.0124788	-0.00720296	0.00829844	0.018784	0.00572868	0.0083324	-0.00276186	-0.0224039
1112803	0.0301525	-0.0160815	-0.0149255	0.00094779	-0.0112489	-0.00404973	-0.00414655	0.00197379	0.0180516	-0.00193373
1112804	-0.0106253	-0.0090193	-0.0347931	-0.00309613	0.0258949	-0.00243383	-0.0158982	-0.0153856	0.022714	0.00114091
1112805	0.0619875	-0.00732004	0.0023408	0.00217186	-0.00710236	0.0156009	-0.00854498	0.00142968	0.0302845	-0.0132999
1112806	0.0457928	-0.00289679	0.0117548	-0.0149935	-0.0155743	0.0118426	-0.0293757	0.0125404	-0.00582311	-0.00236448
1112807	0.056969	-0.000413703	0.0131534	-0.00658282	-0.0234843	-0.00128796	-0.0145218	0.00892539	0.0185691	-0.00685455
1112808	0.0462595	0.00387343	0.014574	-0.00393585	-0.00156932	0.00796914	-0.005403	0.00138642	0.00798482	0.000605464
1112809	0.0206363	-0.0599135	-0.0238311	-0.00227569	-0.00644835	-0.0199506	0.0278713	-0.0264729	0.0350498	0.00678824
1112810	0.0532675	-0.0142021	0.00748391	-0.00668112	-0.0146308	0.00485498	0.00168982	-0.00218387	-0.0127115	0.0141447
1112811	0.0352437	-0.00445317	0.00687611	-0.0021679	-0.011046	-0.00212478	-0.0161741	0.0091717	-0.00334203	-0.0115872
1112812	-0.020044	0.187854	-0.00227979	-0.0025848	0.000106391	-0.0056256	0.00611515	-0.0178666	0.00615994	-0.000888718
1112813	-0.022014	0.207638	0.00230237	0.00820217	-0.0244879	-0.0178856	-0.000576735	-0.0221007	0.0149128	-0.0014809
1112814	0.0600011	-0.0170829	0.0100396	0.00179778	-0.030515	-0.0190076	-0.0200863	-0.00499957	0.00272779	-0.0105132
1112815	0.0654695	-0.00973105	0.0129545	9.35156e-05	-0.0246369	-0.000187564	-0.0162759	0.00179402	0.00585863	0.00561151
1112816	0.0707286	-0.0109263	0.0188689	-0.0124797	0.0157223	0.0224189	0.00958934	0.0111714	0.00113486	0.00741449
1112818	0.0337756	-0.0243875	-0.0141202	0.00459339	0.0208409	-0.0156311	0.0307928	-0.00390944	0.00114795	0.0116003
1112819	0.0566976	0.0693467	0.0204605	0.0111446	0.032897	0.0306637	0.000919658	0.00609264	0.00785954	-0.00379069
1112820	0.0557019	-0.0225788	-0.00277528	-0.00538538	0.00317729	0.00256055	0.00210187	0.00965064	-0.0240024	0.00794454
1112825	0.0258629	-0.0186913	-0.0248842	0.0019831	0.00341046	-0.0108396	0.0244935	-0.00750541	0.0053238	0.00941235
1112830	0.018646	-0.016322	-0.0128533	0.00174528	-0.0294462	-0.0138898	-0.0186441	0.00445064	-0.0290308	0.00443143
1112831	0.0535062	0.0366886	0.0255625	0.0141134	0.00178396	0.0281982	0.00804022	0.00440704	-0.00223652	-0.00374551
1112832	0.0409842	-0.0070304	0.0015574	-0.00463955	-0.0126785	-0.00204077	-0.00232667	0.00117057	-0.0176821	-0.0342495
1112833	0.0624142	-0.00567698	0.0120094	-0.00542322	-0.0287884	-0.00423342	-0.0201114	0.00573757	0.00536965	0.00924891
1112834	0.0195876	-0.0323383	0.00482011	-0.00239615	0.0238772	0.000268948	0.0134725	-0.0016501	-0.00759436	0.0130708
1112835	0.0387974	-0.0150799	0.00215378	0.0160414	0.0048551	-0.00547796	0.0152639	0.00262573	0.0203174	0.00130261
1112836	0.0647877	-0.0010552	0.0204505	-0.012234	0.012578	0.0180979	0.0163316	0.0100863	-0.00232909	-0.00972117
1112837	0.0514591	-0.0138248	0.0273448	0.0039783	0.00344714	0.0177713	0.00453492	-0.000649393	0.0374076	0.00275493
1112838	0.055624	-0.0162508	0.0275549	0.0105802	0.00496627	0.0289035	0.0059943	-0.019073	0.0759732	-0.0140707
1112839	0.0556131	-0.0159654	0.027881	0.0110478	0.0056479	0.0291666	0.00666788	-0.0193354	0.076105	-0.0137462
1112840	0.0591955	-0.00526868	0.00916631	0.0166578	0.00712223	0.0035682	-0.00411995	0.0135081	-0.0166556	-0.00614723
1112841	0.015425	0.0228478	0.00211803	-0.00650457	-0.000197999	0.0138135	0.0107859	-0.00144564	0.0331663	-0.0204275
1112842	0.0696268	-0.00961712	0.0220165	-0.0038617	0.00429845	0.0207923	0.00416317	0.0322062	0.00780716	-0.00822515
1112843	0.0547882	-0.00590746	-0.00376749	-0.00811043	-0.0156671	-0.00251184	0.00195427	-0.00597169	0.0286989	0.0095225
1112844	0.061782	-0.00591137	0.0168095	0.00886784	0.0188618	0.0246128	0.00893904	0.00443012	0.00718882	0.00349565
1112845	0.069542	0.00481216	0.0121326	-0.00818874	-0.00829085	-0.00313008	-0.010959	0.0185219	-0.000487158	0.0176389
1112846	0.0482232	-0.00946505	-5.19138e-05	-0.00458686	0.00848259	0.00790078	0.0117778	0.00187611	-0.0231206	-0.0251803
1112847	-0.249632	0.0496732	0.0194041	-0.0651801	0.0259309	0.0150316	0.0378637	0.00224555	0.00516666	0.00280905
1112848	-0.269652	0.0429925	0.0157152	-0.0715263	0.0467964	0.0291414	0.0511421	0.00284175	0.0168935	-0.00713032
1112849	0.0463483	-0.0198267	-0.00397376	0.00599679	-0.00459994	-0.00533261	-0.00353707	-0.00834118	0.0445842	-0.0149532
1112850	0.022017	-0.00161241	0.00341701	0.00937497	-0.00750504	0.00308225	-0.00996819	-0.00565427	-0.0140479	-0.00729186
1112851	0.0601219	-0.0201087	0.0279913	-0.00129876	-0.0354127	-0.0148884	-0.0355344	0.0242137	-0.0360678	-0.030706
1112852	0.0404295	-0.0137615	0.00695144	0.00494823	-0.0128556	-0.00812073	-0.0151588	0.0126648	-0.0233834	-0.015663
1112853	0.0443252	-0.0269541	0.00429459	0.00747511	0.0260873	0.0110274	0.0179135	0.0118652	0.0408603	-0.00731206
1112854	0.0499534	-0.0138491	0.00311925	6.20412e-05	0.00755257	-0.00333807	0.0202043	-0.0157177	-0.01808	0.00954177
1112855	0.023115	0.0254025	-0.0165288	0.00479244	-0.00305646	0.0160094	0.0186453	-0.000800769	0.00666767	-0.0113369
1112856	0.0319204	-0.0178684	-0.00581741	0.00707658	0.00241618	-0.0112548	0.0107782	0.00749385	-0.00887543	-0.0207743
1112857	0.0336508	-0.0107846	-0.00791544	-0.00883164	-0.0184448	-0.0112413	-0.00351799	-0.00110506	-0.0105784	0.00557737
1112858	0.0242711	-0.0276892	-0.0204553	0.0186445	0.00731396	0.00126187	0.0366446	-0.0160639	0.00900923	0.010492
1112859	-0.171589	0.0109211	-0.0190215	-0.0113135	0.0228461	0.00468298	0.00101772	-0.00696463	-0.000260447	0.000127721
1112861	-0.247873	0.0422821	0.0234098	-0.0588298	0.0253277	0.01455	0.0370336	0.00962032	0.0257695	-0.00873147
1112863	0.0446998	-0.00924766	0.015381	-0.00368573	-0.0183635	-0.0194564	-0.0138493	0.000609228	0.0153028	-0.0113592
1112865	0.0574312	-0.0258275	-0.00414229	0.00411186	0.0031229	-0.0120224	0.0103073	0.00636592	0.0228274	-0.0139869
1112867	0.0313111	0.0157593	0.0105372	-0.00265461	-0.010837	-0.0109699	0.0206626	-0.0130247	0.00435773	0.0117592
1112868	0.0372497	-0.0334524	-0.00548581	-0.00406241	0.00351753	0.00849109	0.0378405	-0.0064295	0.0216564	0.00144327
1112869	0.0395935	-0.0329529	0.00823928	-0.0113508	-0.0113071	-0.00483436	0.0380853	-0.013	-0.00843253	0.0139141
1112870	0.0758701	-0.00134477	0.0154471	0.000126789	0.0046113	0.0197064	-0.00930339	0.0014388	0.0287002	-0.0231228
1112872	0.0363807	-0.028707	-0.00568674	0.00418694	0.0283649	0.0131205	0.0359401	-0.000523114	0.0271261	-0.0188303
1112873	0.0613669	-0.0158593	0.0201671	0.00254417	0.0166852	0.0265141	-0.0034918	-0.00514922	-0.00666947	-0.016027
1112874	0.0358877	-0.0193344	0.00161192	0.0111156	-0.0249357	-0.0146508	-0.00728259	-0.00639017	0.0264429	0.00642529
1112875	0.0530782	-0.0125983	0.0213139	-0.00635563	-0.019529	-0.000938459	-0.0386651	0.0166558	-0.0417052	-0.018879
1112876	0.0628819	-0.0184476	0.0233184	-0.0108573	-0.0311065	-0.00885745	-0.0452107	0.0237417	-0.0313503	-0.026742
1112877	0.0536284	-0.00133292	0.00230475	0.00955929	-0.000873602	0.0163608	-0.0114775	-0.00222712	0.00785491	0.0076492
1112878	0.0215278	-0.0271748	-0.0134465	0.0132223	0.0281051	-0.00758796	0.0446216	-0.00322578	-0.00840095	-0.0102093
1112879	-0.384058	0.0209466	0.045081	-0.0645605	0.000511728	0.00929305	-0.00290263	-0.0127708	-0.000732302	0.00418111
1112881	0.0179758	0.00143322	0.00341301	-0.00146556	0.0244133	0.010427	0.00613145	0.0124791	-0.0212795	-0.00219763
1112884	0.0560855	-0.00988649	0.0127612	0.00631658	0.00895438	0.0175008	0.0208359	-0.00394849	-0.0320953	-0.0163124
1112885	0.0633397	-0.00925251	0.00781951	0.00471814	-0.00862327	-0.00839159	-0.00747759	0.00107555	0.000437513	-0.000748097
1112886	0.0538747	0.0199137	0.0162932	-0.000608066	-0.00376238	0.0222767	-0.0200693	0.00588602	-0.0106511	-0.00752815
1112888	0.0617319	-0.0187146	0.0152992	-0.000647954	0.0312414	0.0342974	0.000159146	0.0234111	-0.00617417	-3.10438e-05
1112894	0.0273492	0.0434303	-0.00235591	0.0069251	-0.0346154	-0.0112623	-0.0387788	-0.0233327	-0.0164471	-0.0114877
1112964	0.024922	-0.0325995	-0.00387582	0.00850253	0.00166022	-0.00789544	0.00984191	-0.00522835	0.0187738	-0.00134637
1112984	0.0474971	-0.0110473	0.0049206	-0.00538211	-0.0332445	-0.0155207	-0.0296842	-0.00733911	-0.0036126	0.0114791
1113003	0.00480239	0.180989	-0.0131608	0.00276467	-0.00965712	0.000109485	0.0141857	0.000387353	0.00132305	-0.0123392
1113007	0.0457786	-0.0154764	0.00315022	-0.00759162	-0.00986357	-0.0164392	0.0115813	0.018707	-0.0228473	0.00441738
1113026	0.0324226	0.0467698	-0.00192723	0.00215608	-0.0230591	-0.0226263	-0.00957234	-0.00557939	0.00493214	-0.00625645
1113027	0.0272946	-0.0145149	0.00331534	-0.00954772	-0.0267673	-0.0351486	0.00268579	-0.0127781	-0.00557651	-0.00266509
1113037	0.0652425	-0.000718488	0.0131723	0.0102463	0.0170641	0.0237792	0.00561702	0.00739958	0.0168855	-0.0110241
1113038	0.0440646	0.00591127	0.0204941	0.0123968	0.0205098	0.0132289	0.0105685	0.00483525	0.0192213	-0.0125513
1113039	-0.18105	-0.0428237	0.0115265	0.0131039	0.00104285	0.00775168	0.011976	-0.00392786	-0.0150019	0.0150045
1113040	0.0480099	-0.00289916	0.00345863	0.000200332	-0.0134372	0.0114129	-0.0125593	-0.00384658	-0.00876798	0.0137282
1113041	0.00272121	-0.0114504	-0.0121275	0.00988679	0.0117905	-0.0190895	0.0176029	0.00624834	0.0222564	-0.00941501
1113042	0.0596219	-0.0124802	0.00400147	-0.00448606	0.0130733	0.0174511	0.00158751	0.00592082	-0.0071795	-0.00347414
1113043	0.0439385	-0.0263392	-0.00509242	-0.00174279	-0.0177778	-0.0162349	-0.0119598	-0.00725706	0.0213019	0.00421436
1113044	0.0126998	0.15838	-0.0484904	0.0100416	0.0146199	0.0149958	0.029253	-0.000632869	-0.0271208	-0.0123185
1113045	0.0154621	0.180145	-0.0352262	0.00958812	-0.000284174	0.0212953	0.0228086	-0.0142907	-0.0117444	0.0076081
1113046	0.0481056	0.00591851	0.0200837	0.012712	0.00943497	0.0118426	-0.0056281	-0.00307415	0.0346424	-0.00537755
1113047	0.0590236	0.00475357	0.0146242	0.00226481	0.0166259	0.0170058	-0.000636435	0.00968899	-0.0022356	-0.0108378
1113048	0.0277344	0.003614	-0.00339516	-0.00290955	-0.031977	-0.0185166	-0.0225851	-0.0012009	-0.00433198	-0.00308755
1113049	0.0191433	0.0330305	-0.00411249	-0.00668046	0.00382129	0.000435687	0.0173575	-0.0157156	-0.0136772	-0.0189493
1113050	0.0334985	-0.0132122	0.00944537	-0.00510524	-0.0125722	0.000664	-0.0159275	0.0121667	-0.00360264	0.000427634
1113051	-0.0574787	-0.0218609	-0.0605058	0.00234138	0.0534862	-0.0135153	-0.0291413	-0.0168417	0.00683376	0.0269442
1113052	0.0329181	-0.0125837	-0.00736079	0.0130337	0.00637845	0.00675524	0.00704663	0.0124167	-0.018755	-0.000860098
1113053	-0.0208379	-0.0305141	-0.00248276	-0.0114943	-0.00587168	-0.0188214	0.0164283	0.0104986	-0.000759024	0.00898349
1113054	0.058847	0.000453553	0.00669661	0.00680694	0.0132899	0.0195835	0.00344964	0.00321169	0.0108066	-0.0129744
1113055	-0.0992064	-0.00726316	-0.115271	-0.0114185	0.102836	-0.0300003	-0.0915634	-0.0814778	0.00856607	0.0646877
1113056	0.0596515	-0.017638	0.0156914	0.00380636	-0.0147868	0.00221237	-0.00135215	0.00982345	-0.00148904	-0.0114073
1113057	0.056714	-0.0116176	0.0117352	-0.00521069	0.0250148	0.0203617	0.00762748	0.0195196	-0.017259	0.00104812
1113058	0.0558972	-0.00535854	0.0113408	-0.0124143	-0.00432594	0.0168245	0.001408	0.0048247	-0.010104	0.000664349
1113059	0.0578631	-0.0295396	0.00469331	-0.0125383	-0.00727088	0.00446418	0.00603172	0.0121262	-0.0212894	-0.00373582
1113060	0.0569922	-0.0290311	0.00787662	-0.0133164	-0.00151861	0.00748539	-0.000560891	0.00893315	-0.0225007	0.0104251
1113061	-0.0528158	-0.0101261	-0.0804274	-0.0103042	0.0887686	-0.00659973	-0.0590248	-0.0663673	0.0182236	0.0496485
1113062	-0.128794	-0.0106366	-0.132119	0.000699262	0.109385	-0.0230154	-0.103374	-0.0802854	0.000165484	0.056525
1113065	0.0437259	-0.0254193	0.0152958	0.00635908	-0.0303737	-0.0105973	-0.000255304	0.00375614	-0.00746126	0.0111991
1113066	0.0577782	-0.00838556	0.017339	-0.00255286	0.000391116	-0.0095199	-0.0092552	0.0179471	-0.0125958	0.0157135
1113067	-0.0626714	-0.012535	-0.000160098	-0.0270364	0.0238104	0.0138546	0.0376094	-0.0190478	0.00137446	0.00960005
1113068	-0.0231353	0.00944974	0.00137742	-0.0271452	0.0299979	0.0309109	0.0185572	-0.00780167	-0.0170149	0.0190853
1113070	0.0593105	0.00360417	0.0131661	0.00177915	0.00275322	0.00334136	-0.0114506	0.0109694	-0.00661881	-0.000538575
1113071	0.0303976	-0.0054414	-0.00441223	-0.00991131	0.000965707	0.00269431	0.0106323	-0.00837348	-0.0144249	0.00333899
1113076	0.0736334	-0.0155626	0.012275	-0.000233789	-0.000266541	0.000590749	-0.00610237	0.0103347	0.0213056	-0.0160439
1113078	0.0506416	-0.0158062	0.014216	0.00233085	-0.00174863	0.00436212	-0.0154145	0.0108906	0.0163887	0.00289546
1113079	-0.000473432	0.177665	-0.0260579	0.0027132	-0.0187329	-0.016834	-0.00655141	-0.0176039	-0.0114282	0.0149914
1113080	-0.00139723	-0.00168243	0.00211209	-0.0116963	0.00560469	0.00669324	0.00555889	-0.01168	-0.0256626	0.0153095
1113084	-0.0313809	-0.018918	-0.0345013	-0.00147227	0.0139517	-0.00369665	-0.0338368	-0.017103	0.0084463	0.0339574
1113086	-0.0163549	-0.0243407	-0.058731	0.0120615	0.00166114	-0.0188224	0.0333763	-0.00325654	-0.00771657	0.000858173
1113098	0.0414604	0.0337303	0.015402	-0.00536569	0.013314	0.0152282	0.0095732	-0.0136472	-0.0159154	0.00903282
1113099	0.0573057	-0.0222799	0.00768063	-0.0025944	-0.00781592	-0.00790464	0.00582137	0.00067886	-0.00423411	-0.00596807
1113100	0.00468706	-0.014781	-0.0143291	-0.00366165	-0.0206656	-0.011061	0.0112582	0.0082013	-0.011528	0.00449054
1113101	0.06351	0.0126219	0.00814158	-0.00487296	-0.011159	0.0192927	-0.00136836	0.0187434	-0.00557012	-0.00669207
1113102	0.0732668	-0.00839831	0.0230181	-0.00664376	0.0113105	0.0190281	0.00646807	0.00978852	0.0374434	-0.0187115
1113103	0.0433357	-0.0189025	0.00523961	0.0201264	0.00972331	-0.0256798	0.00665723	-0.0130086	0.0378588	-0.0148328
1113104	0.0462041	-0.00779366	0.00130849	0.0176378	0.00723506	0.0315692	0.00521773	0.0161014	-0.0238427	0.00837326
1113106	0.0462304	-0.00729574	0.0014822	0.00141243	-0.0116761	-0.0110569	-0.0146415	-0.00185723	-0.00132525	-0.00111839
1113107	0.0403545	-0.0168302	-0.00632513	0.0109455	-0.00190033	0.0114123	-0.018113	0.0179729	-0.0138634	0.0147408
1113108	-0.380511	0.0127172	0.0365643	-0.0677701	0.00442342	-0.00679851	0.0204329	-0.00158349	0.0149927	0.000414011
1113109	-0.385092	0.0217423	0.0386277	-0.0784632	-0.00570568	0.0034629	0.00441057	0.00158742	0.00126977	0.0324667
1113110	0.0673956	-0.0181027	0.0129996	0.000520954	-0.0211008	-0.00499341	-0.0330264	0.00840147	0.0158203	-0.00904299
1113111	0.0357455	-0.0205096	-0.00512935	-0.00782771	-0.0248244	-0.0273099	-0.0136431	0.00472432	-0.00143304	-0.00701211
1113112	0.0364033	-0.0154649	-0.00373033	-0.00642393	-0.0138635	-0.000896242	0.00566281	-0.0113879	-0.00435713	-0.000575789
1113113	0.0106856	-0.0187553	0.00607749	-0.0181714	-0.0387064	-0.0063043	-0.027632	0.00291843	-0.0183404	0.0190202
1113131	0.0272175	-0.00207343	-0.0129912	-0.0158825	-0.0171938	-0.0131499	-0.0256786	-0.00507173	0.00352818	0.0134453
1113132	0.0575124	-0.0203593	0.00526337	0.00150921	-0.0258465	-0.0047347	-0.0182502	0.00423401	0.000678122	-0.0129059
1113133	0.0565582	-0.0166867	0.0131458	0.00614698	-0.00719341	0.00265482	-0.00322378	0.00449811	-0.019402	0.00759459
1113134	0.023873	-0.0210058	-0.00131742	0.00172819	0.0415477	0.0167559	-0.00113473	-0.0116161	-0.00136482	-0.00176744
1113135	0.0342279	-0.017407	0.00250341	0.00767483	0.000500749	0.00645844	0.00139654	-0.00376469	0.00894172	-0.0119733
1113184	-0.012855	0.0259345	-0.0237342	0.0109144	0.00121196	-0.00980864	-0.00945761	0.0373104	-0.0205536	-0.0108373
1113261	0.0591347	-0.0192801	0.00758308	-0.00621262	0.00106656	5.77807e-05	0.00437209	0.0074391	-0.00117752	-0.00434145
1113262	0.0481711	-0.0208158	0.0164285	-0.00296136	0.0168948	0.0262108	0.0090076	-0.00919932	-0.0130547	-0.00285979
1113263	0.0542435	-0.000796878	0.0156634	-0.001859	0.0135451	0.0203077	0.0180037	-0.00250372	0.0119868	-0.00605842
1113325	0.032107	-0.022641	-0.00631103	0.0111376	-0.00316638	0.00221122	-0.00652586	0.0186131	-0.00355845	0.00489585
1113333	-0.0313472	-0.0172942	-0.0544549	0.0029154	0.0704289	-0.00301136	-0.0399109	-0.0334537	0.0132041	0.0502698
1113393	0.038723	-0.015318	-0.014578	0.0115694	0.00213699	0.00889277	0.0037604	-0.00827346	0.0140221	-0.00276773
1113395	0.0586368	-0.00771428	0.0139121	-0.000566003	-0.00487639	0.00149205	-0.0114109	0.00270302	-0.0108616	-0.00309286
1113396	0.0549547	0.0328288	0.00475153	0.00934496	0.00505424	0.00945662	-0.0026027	-0.00854237	0.0115542	0.00286178
1113397	0.0389192	0.0233788	-0.00290493	0.0039235	0.00195603	-0.0128597	0.0104238	-0.00259524	-0.0144283	-0.0126116
1113398	0.0314679	-0.0192413	-0.0156062	-0.00318664	-0.00391465	0.00678309	0.00690555	-0.0039532	-0.00343606	0.0127773
1113399	0.0438766	-0.0166509	0.0051038	-0.00803855	0.0111729	0.00234632	0.0225177	-0.00419478	0.0037016	0.000232955
1113400	0.0685015	-0.0161416	0.0246367	-0.0115654	-0.00853472	0.000950738	-0.0127502	0.00537121	-0.0105931	-0.00765318
1113401	0.0646065	-0.000603958	0.00754941	-0.00430417	-0.0100083	-0.00438922	-0.0228224	-0.00115584	0.00236588	-0.0021371
1113402	0.0624325	-0.0153361	0.0195355	0.00082951	0.0278841	0.0267217	0.0163976	-0.00380907	0.000177411	-0.00413553
1113403	0.0225423	-0.0202463	-0.00124545	0.00851606	-0.016379	0.00219697	-0.000356745	0.0149652	-0.00252241	0.00211545
1113404	0.0583119	0.0165376	-0.00140983	-0.00241307	-0.0223623	-0.0171721	-0.0199744	-0.00672194	-0.00468814	-0.0140146
1113467	0.0486799	-0.000241824	0.0200093	-0.00175182	0.000641201	0.00367892	-0.00431329	0.0060423	-0.0136372	-0.00582024
1113468	0.0434378	-0.0121656	0.0141183	-0.0061794	-0.0125385	0.00909794	0.00203201	0.0203807	-0.0153652	0.00509744
1113469	0.00616811	-0.025409	-0.0162731	0.00909522	0.023836	-0.018847	0.0293525	-0.0137429	0.0162566	0.0026792
1113470	0.0619671	-0.0131084	0.0127387	0.0114055	0.00585788	-0.00870158	-0.00912888	-0.00689722	-0.00255928	-0.00378769
1113471	0.0234371	0.00479644	0.0166411	-0.00231373	0.00649913	0.00283918	-0.00440818	0.00248675	0.000837283	-0.0247693
1113472	0.0620603	0.00130318	0.0110522	0.0134204	-0.00299601	0.0127804	-0.0097651	0.01174	-0.00876862	0.003169
1113473	0.0260759	0.110238	0.0121019	0.00582273	0.00741266	-0.00359151	0.00151419	0.00696929	-0.0103352	0.00204687
1113513	0.0514785	-0.0319401	-0.0127682	0.0226158	-0.0184117	-0.00738362	0.0304327	-0.0130932	-0.00989683	0.0334126
1113515	0.0318404	0.024387	0.00754994	-0.00513637	-0.00547689	0.00306561	0.0143366	0.0219157	-0.0124936	0.026623
1113516	0.0702307	-0.0114809	0.0135363	-0.00628789	0.0133108	0.0293308	0.0200833	0.010237	0.00619687	0.00158642
1113517	0.070791	-0.00269724	0.0143777	-0.00388586	-0.0114326	0.0126661	-0.0170749	0.0192499	-0.0145531	-0.00298021
1113518	0.0274899	-0.0337217	-0.0116192	0.00939035	0.0105357	-0.0110598	0.0391083	-0.0350419	-0.0131093	0.00288247
1113519	0.0649214	-0.00250053	0.0169577	-0.0125022	-0.0205787	-0.00678804	-0.0282051	0.0110345	0.0203088	0.00790515
1113520	0.0328478	-0.00888581	0.00636162	0.00386547	-0.00916209	-0.0033636	0.00261355	-0.00351396	-0.0243856	0.00683311
1113521	0.0516928	0.0555278	0.00632098	0.00195456	-0.0150264	-0.0173133	-0.0328813	0.00593011	-0.00190309	0.00374161
1113522	0.049369	-0.0164795	0.0106425	-0.000973306	0.0151411	0.00846356	0.0258849	0.00762538	0.0407186	-0.00183278
1113523	0.0625175	-0.00651319	0.0123419	0.00111778	0.00936897	0.024845	0.015307	0.00939587	-0.0123115	0.0100638
1113524	0.0177883	-0.0415982	-0.0248678	0.0220102	-0.00125161	-0.0191754	0.0112303	-0.0114809	0.0126049	0.0151056
1113525	0.058064	-0.0053432	0.00059695	0.0115851	-0.0136724	0.00604186	0.00614045	0.00214014	0.0040089	0.0134173
1113526	0.00492612	0.0556246	-0.0105176	0.00341797	-0.00884617	0.0117674	0.0109959	-0.00872102	-0.0107082	-0.00494721
1113588	0.0445951	-0.0192523	0.00543945	0.00782587	0.00657091	0.00166172	-0.0101763	-0.00196891	0.00290633	0.0124352
1113589	0.0220855	-0.0093599	-0.0066253	-0.000643294	0.00989691	0.00410835	-0.0157164	0.010233	0.00693385	-0.0045872
1113590	0.0449499	-0.0149572	0.0122493	-0.00693918	-0.0409982	-0.0267505	-0.0213386	-0.00390582	-0.00838445	0.00524221
1113591	0.045377	-0.0337864	-0.00295064	-0.00752756	0.00713435	-0.0021332	0.0314578	-0.0204027	0.0155918	0.0358494
1113592	0.0348867	-0.0270475	-0.0187787	0.0048594	-0.000229273	-0.0011427	0.0383934	-0.0420157	0.00583977	0.0336567
1113593	0.0303162	-0.0355863	-0.017196	-0.00619173	-0.0394225	-0.0659065	0.0219274	-0.0245807	0.0167131	0.00687299
1113595	0.0397017	-0.0300359	0.00866427	-0.00487716	-0.0389103	-0.0446247	0.0114179	-0.014336	0.00950261	0.00392423
1113596	0.0448616	-0.00444292	0.0165363	-0.0042576	-0.00824821	0.0116434	-0.0182259	-0.00546547	-0.0238298	0.00768006
1113597	0.0145701	-0.0470905	-0.00926489	0.0117058	-0.0334387	-0.046255	0.0242221	-0.0267545	0.00284511	0.0236932
1113598	-0.0388484	-0.0207381	-0.0470883	-0.00141138	0.0173137	-0.0207594	-0.0431263	-0.0324203	-0.0085237	0.0280433
1113599	0.0474965	-0.0236868	0.00902217	-0.0140935	0.011468	0.000220105	-0.0136267	0.00174554	-0.0206875	-0.0164919
1113600	0.0470227	-0.0162032	0.0106029	-0.0065807	0.0255636	0.0171952	0.00115354	0.000681034	-0.0317935	-0.00172472
1113604	0.0433903	-0.0140259	0.00809966	0.000473345	-0.0044273	-0.00901799	0.0170697	-0.000604326	0.0154612	-0.00248921
1113611	0.000939658	-0.0256541	-0.0200799	0.00555183	-0.0136713	-0.0145746	0.0201903	-0.0200627	-0.0118294	-0.007049
1113612	0.0377695	-0.0287996	0.00252683	0.00254189	0.0291736	0.0162915	0.0145735	-0.0054151	0.00755559	0.00557049
1113613	0.0577317	-0.0104751	0.019792	0.0103653	0.034062	0.0241563	0.00920883	0.00204953	0.0193425	0.0052628
1113614	0.0617069	0.0080478	0.0279619	0.0144386	0.0301705	0.0179094	-0.00248015	0.00853726	0.0125221	0.00444221
1113615	0.0415144	-0.0282265	0.00484964	-0.00488616	-0.0101047	-0.00474651	0.00241622	-0.0179021	0.0148106	0.0143089
1113616	0.0410123	-0.0170401	0.0099557	-0.00448434	-0.0101055	-0.00448023	0.0123431	-0.0154058	0.0112124	0.0166681
1113617	0.0330579	-0.00392767	-0.00661533	-0.00302806	0.00967486	0.00437607	-0.019129	0.0220817	0.0202071	0.00800085
1113618	0.0242109	-0.00803807	-0.00461231	0.00863007	0.0116832	0.00770382	0.00184024	0.0114616	-0.00143371	-0.0119196
1113619	0.0193271	-0.00900082	-0.0276028	0.0106726	0.0195761	0.00517271	0.0140609	0.00557698	0.00640334	-0.00481593
1113620	0.0793419	-0.016111	0.0336971	0.0120603	0.00316002	0.0226187	0.00124496	-0.00504375	-0.0113701	0.014745
1113621	0.0621458	-0.0139464	0.0174274	0.000373539	-0.010718	0.0110355	-0.0212391	-0.0141815	-0.00911081	-0.00123857
1113622	0.0434766	-0.0311324	-0.00937528	0.00288464	-0.0051971	-0.0194245	0.0198929	-0.0103822	-0.00241133	0.0128881
1113623	0.0415689	-0.0273802	-0.0088342	0.0100939	0.0100445	-0.0035076	0.0451691	-0.0105924	-0.0178848	0.00584895
1113624	0.039088	-0.031808	-0.0053496	0.00490403	0.0122833	-0.00839894	0.0372747	-0.0127263	-0.0180932	0.00299016
1113625	0.0435044	-0.00857016	0.00989878	0.00198747	-0.00361743	0.00999448	-0.00722182	0.00563628	-0.0118511	0.0120373
1113627	0.0513514	-0.0213582	-0.00442663	0.0142716	0.00773975	-0.000282257	0.0198267	-0.0230529	-0.0118905	-0.00307768
1113628	0.0497763	-0.0127707	0.00247814	-0.00276465	-0.00386727	-0.00359284	0.0092326	-0.00931178	0.00332138	-0.00616665
1113629	0.0517058	-0.013475	0.0111777	0.00355987	0.0129944	0.0200114	0.0197144	-0.00942607	-0.0107085	0.00338857
1113630	0.0464375	-0.00433825	0.018528	0.00296059	-0.00600281	0.0119816	-0.00928183	-0.00437309	-8.74593e-05	0.00616376
1113631	0.0391552	-0.0145043	-0.00556286	0.00596933	-0.0232572	-0.00491761	-0.0100246	0.0013068	0.0113478	0.00486777
1113633	0.0457605	0.00261352	-0.0036334	0.00141726	-0.00384182	-0.0161076	-0.0147507	0.000235656	0.0210182	-0.00543025
1113634	-0.0103689	-0.0114526	0.00219092	0.0015126	0.028765	0.0154937	0.00375308	-0.0218158	-0.0230753	-0.00501446
1113635	0.0202446	-0.0150939	0.00315837	0.00524767	0.00614575	-0.0106981	-0.0107821	-0.0113507	0.00532042	-0.00194521
1113636	0.000662969	0.00405914	-0.00331681	0.00268992	0.023377	-0.000435885	-0.00426184	-0.0113025	0.0140351	-0.00839155
1113637	0.0432544	-0.0234651	0.0134709	0.017431	-0.0169904	-0.0092685	-0.0069306	-0.0168228	0.00535071	0.0149953
1113638	0.0352228	-0.0248474	0.00947765	0.00610825	0.00764565	0.00665744	0.0405104	0.00100498	0.012384	0.0164529
1113640	0.0597424	-0.0193313	0.00685519	-0.0045293	-0.0202668	-0.0109995	-0.0126492	0.00603595	-0.0168779	0.0175983
1113641	0.0551301	-0.00588677	0.00786226	0.00996909	0.00481004	0.0282615	-0.000384026	-0.0053085	-0.00653605	-0.00713857
1113642	0.0347997	-0.0165164	-0.00409389	0.0191823	0.0190473	0.023107	0.0169262	-0.00446239	-0.00853069	0.000575825
1113643	0.0251169	-0.037025	-0.0115239	0.0133446	0.0175607	0.0124982	0.0277692	-0.00579462	-0.00950541	0.00476876
1113644	0.00953737	-0.0156874	-0.0142571	0.00394145	0.011454	-0.004361	0.000726279	0.00747052	-0.0180582	0.0138973
1113645	0.0202613	-0.0247304	-0.00847325	-0.0140781	-0.0139203	0.00209895	0.0120216	0.00421554	-0.0178671	0.0172807
1113646	0.0339911	0.00244777	0.00772256	0.00983265	0.00396436	0.000892954	0.00269081	-0.0153565	-0.0173672	-0.00292899
1113648	-0.0169468	-0.0203225	-0.0521652	0.0198998	0.0326312	0.00626891	-0.0277556	0.0201173	0.0212285	0.104226
1113670	0.0377059	-3.2979e-05	0.00429379	-0.0127815	-0.0115934	0.000390417	-0.0360398	0.00672032	-0.0219084	0.00628938
1113671	0.0156989	-0.0315437	-0.0205809	-0.00659993	0.0196702	0.00367509	0.0166184	0.00477584	0.00641823	-0.00380795
1113672	0.0718513	-0.00979771	0.0177094	0.00679281	-0.000489169	0.0105466	-0.0192792	-0.00600724	-0.00670572	0.00843455
1113784	0.0531133	-0.00366494	0.00631071	0.00247179	0.00849625	0.0216582	0.00214777	-0.00122225	0.00767984	0.0125211
1113785	0.0234222	-0.00634852	-0.00368088	0.000227958	-0.0170506	-0.0100125	-0.0265793	-0.00414222	-0.00966206	-0.0109663
1113885	0.0510196	-0.0136304	0.00437117	-0.00263468	-0.0264435	-0.00255226	-0.0334034	0.017879	-0.0243856	0.0119316
1113919	0.0373831	-0.00583778	-0.00922551	-0.00316331	0.000212188	-2.63793e-05	-0.0107315	-0.004553	0.0112694	-0.00247256
1114053	0.0489081	-0.0207023	0.0165046	-0.00978393	-0.00563189	0.0053714	-0.0167368	-0.00965531	0.00381225	-0.0143535
1114054	-0.0160626	-0.00662126	-0.00761469	-0.00989451	0.044935	0.00363681	-0.00177687	-0.0200545	-0.00427359	-0.0191451
1114055	-0.0204289	-0.010731	-0.00943364	-0.00497563	0.0169439	0.0089017	-0.00381809	-0.0161601	-0.000443772	-0.0213565
1114110	0.0616492	-0.0184546	0.0153716	-0.000368505	0.00824013	0.0280532	0.00236601	-0.004615	-0.00131813	0.00813663
1114111	0.049646	-0.0123951	0.0178106	-0.00823887	-0.0254783	0.0111202	-0.0263349	0.0177724	0.0429258	-0.0182246
1114112	0.0345953	-0.010188	0.00886291	-0.0036208	-0.00283665	0.011701	-0.00344671	-0.0215624	-0.00543706	0.00489843
1114113	0.0552471	-0.00381723	0.00945729	0.00892922	-0.0231424	-0.00937299	-0.0284713	0.0105576	0.00263253	0.00913021
1114148	-0.0736123	-0.0159361	-0.0247771	-0.0203301	0.00837452	0.0199711	0.00682635	0.00699717	-0.0186406	-0.013009
1114149	0.0294163	0.0966421	0.0110609	0.00361647	0.00490163	0.00188194	-0.000688278	-0.00145317	-0.0122041	0.00274236
1114150	0.0293717	-0.00521006	-0.0128839	-0.0249287	-0.0160803	-0.0240859	-0.02349	0.00408581	0.00314264	0.00985002
1114151	0.0594086	-0.00602402	0.012025	0.00136334	-0.0163223	0.0190043	-0.00822468	0.00578048	-0.00235326	0.00590966
1114209	-0.0722106	-0.0160428	-0.0698002	-0.0103529	0.0706772	0.00601801	-0.0407214	-0.024478	0.00680985	0.0393663
1114210	0.0484506	-0.0164737	-0.0183827	0.00151018	-0.0295474	-0.025171	-0.0103291	0.00232826	-0.0250605	0.0117061
1114211	0.0453912	-0.0175564	0.0033857	0.00276759	-0.00563008	-0.00880179	0.00215644	0.00181342	0.0150347	-0.000353988
1114212	0.0502417	-0.0215256	-0.00890683	-0.000323894	-0.0284916	-0.0322574	-0.0070012	0.00850073	0.017652	-0.00230585
1114213	-0.0908429	-0.017867	-0.0825445	0.00167721	0.103278	-0.00730634	-0.0517949	-0.0479058	0.000964898	0.0476341
1114214	0.0258755	-0.0200964	-0.000662846	-0.00270302	-0.00359562	-0.0260254	0.0114749	-0.00719381	-0.00580385	0.00727051
1114247	0.0594358	-0.0014792	0.0108904	0.00475552	-0.00419569	0.00949308	-0.00864123	-0.00553765	0.0106194	0.00194297
1114287	0.0342037	-0.0103519	-0.000967609	0.00274483	0.0218565	2.86862e-05	0.00900822	-0.00164111	0.0455304	-0.0137885
1114288	0.0127236	-0.0191417	-0.0272253	0.0212516	0.00371185	-0.0209875	0.0362148	0.013447	0.000438018	0.00253945
1114289	0.0636905	-0.012761	0.0163687	0.00401589	0.0277356	0.0313257	-0.0195693	0.00748604	0.0184733	-0.0106605
1114290	0.0419502	0.0128805	0.0202235	0.00283463	-0.0311902	-0.00929991	-0.017716	-0.000934606	-0.0212414	-0.0203584
1114291	-0.0191389	-0.0166143	-0.0406924	-0.00516342	0.0339198	0.00242309	-0.0353467	-0.0185331	0.0186263	0.0250271
1114292	0.0502977	-0.0120978	0.0253034	0.00436485	-0.00144519	0.00467938	-0.00543932	-0.00108723	-0.0100942	0.00104062
1114293	0.0169041	-0.0106038	-0.024142	0.0172571	-0.0144254	-0.0207146	0.0263552	0.000306951	0.0260958	-0.00984792
1114294	0.0569394	-0.025298	0.014566	0.00841634	0.0193645	0.0155231	-3.79972e-05	0.0134074	-0.00664021	-0.0170387
1114349	0.0130816	0.148956	-0.0486026	0.00376131	-0.0158549	-0.0171528	0.0117634	0.00798147	-0.0191936	-0.0218305
1114350	0.0187789	-0.0210817	0.00116087	-0.00951966	0.00087789	-0.00594717	0.0015275	0.0025317	0.0389888	-0.0125446
1114351	0.0392631	-0.0143092	0.00417796	-0.00751404	-0.0118723	-0.017519	-0.0210772	0.00660357	-0.000602768	-0.0103006
1114352	0.0506594	-0.0183874	0.00423132	-0.00732876	0.0200016	0.000832303	0.00926552	0.00532865	0.0161576	-0.0129822
1114353	0.0573877	0.0477528	0.0217085	0.00292793	-0.00533458	0.0121502	-0.010378	-0.0040708	-0.0225501	0.0220637
1114354	0.052226	0.0517668	0.00593615	0.00829152	0.016833	0.0101943	-0.00506252	0.00665601	-0.00528829	-0.0130376
1114355	0.0203153	0.00720545	-0.00936025	-0.00668627	-0.010591	-0.0158676	-0.0201046	-0.00173378	-0.00438559	0.0153545
1114356	0.0723104	-0.00741285	0.01132	0.00181856	-0.00381404	0.0148319	-0.0131265	0.0149619	-0.00064759	-0.011919
1114357	0.0414859	-0.00773409	0.00253228	-0.000240442	-0.00134613	-0.0137706	0.0284038	-0.00731039	0.0127143	-0.00238
1114358	-0.0615199	-0.00933545	-0.0573733	-0.00788697	0.0499506	-0.0126969	-0.0531146	-0.017705	0.00829657	0.0480301
1114359	0.0344991	-0.0142475	0.00581937	-0.000519131	0.00276551	0.0176172	0.0161955	0.00485179	0.000458999	0.0015923
1114471	-0.00452773	0.0119674	-0.033875	-0.00671761	0.00174519	-0.0181073	-0.0166276	0.0291694	-0.0245955	-0.00492962
20P7701293	0.0664972	-0.0197734	0.0173034	-0.00163196	-0.00160266	-0.00145482	-0.00362252	0.00407731	-0.00461128	-0.00512306
20P7701753	0.0531829	-0.0137141	0.0179902	-0.00414558	0.00222716	0.0185652	-0.0126618	0.0121829	0.00422409	-0.00782083
20P7705226	0.0335229	-0.0130055	-0.00486741	0.00574301	0.00740224	0.0172594	0.00729329	0.00382944	-0.0028133	-0.0142243
20P7706806	0.0527571	0.0148415	0.0189363	-0.00475029	-0.00645498	0.0100707	-0.00538295	-0.000622415	-0.00799937	0.0211932
20P7707125	-0.00224486	-0.00476834	0.0241349	-0.0217795	-0.0192078	-0.00940084	-0.0345462	-0.00534351	0.00415254	0.00494312
20P7708139	0.0228717	0.210025	0.00488487	0.0153817	-0.00899336	-0.0185675	-0.0101894	-0.0154471	0.0261238	-0.00235158
400204	0.0531631	-0.039501	0.0067006	-0.0089381	-0.0237863	-0.00672883	0.00114361	-0.00254218	0.00339993	0.000349425
400206	0.048688	-0.0410351	-0.0299433	-0.00523016	-0.0207308	-0.0264152	0.0302057	-0.016526	-0.0100175	0.00993555
400209	0.0425012	-0.0399144	-0.0110688	0.00227389	-0.00857324	0.00750389	0.0228955	-0.00842346	0.0196339	0.00259287
400210	0.0526501	-0.0209488	-0.00752754	0.00416351	0.012144	0.00255694	0.0275842	-0.0173519	0.00341834	0.0123291
400221	0.0535002	-0.0267566	-0.010401	0.00503195	0.000315809	-0.0101615	0.0288575	0.00356584	0.00803064	0.0114529
400235	0.0633216	0.0414641	0.00635117	0.00459653	-0.0146821	-0.0110935	0.00998029	0.00107093	-0.0115492	0.0162215
400236	0.0530128	-0.0356286	-0.00471856	0.00780275	-0.00182538	-0.00429583	0.0362802	-0.0179626	0.00657627	0.00626171
400237	0.06974	-0.0141731	0.0010355	0.00500124	0.00874513	0.00936597	0.025068	-0.00107798	0.00787928	0.00393142
400238	0.0676894	-0.0403105	0.00819378	-0.0138789	-0.0235615	-0.0179688	0.00836315	-0.0076092	0.00221781	0.00119159
400240	0.0647852	-0.0459855	0.00702904	-0.0041179	-0.0156252	0.00139884	0.0105502	-0.00537676	-0.00991843	-0.0089596
4030914	0.00999238	-0.0111146	0.00336826	0.00765437	0.000442198	0.00361427	0.00105168	-0.00393596	0.0175353	0.000459245
4030930	0.072776	-0.0252234	0.00785067	0.00409433	-0.00644107	-0.001824	-0.00410214	-0.00569287	0.00898501	-0.00708524
4030931	0.0502052	-0.0266622	0.0140904	0.00402626	-0.0222707	-0.00403664	0.0143488	0.00421378	0.0153395	0.00269102
4030932	0.0372923	-0.0137664	-0.00262156	0.00686067	-0.00859142	-0.0183614	0.0203851	0.00239531	-0.00304998	0.00163832
4030933	0.0483992	-0.0161243	0.00629143	0.00920795	0.00430207	-0.00342067	-0.00405357	0.00829382	0.00968563	0.000757916
4030934	0.0563001	-0.00288214	0.00414358	0.0166414	-0.00386781	0.00698991	0.0207841	0.0180909	-0.00482255	0.00464384
4030935	0.0573948	-0.0118501	0.0176781	-0.00227199	0.00947507	0.0135832	0.00987737	-0.00341192	-0.0166304	0.016161
4030936	0.070924	-0.0356635	0.00911407	0.000535019	0.00548008	0.0252696	0.0181041	0.0116915	-0.0197378	0.00600031
4030937	0.0627393	-0.0185185	0.00403412	-0.000955126	-0.0170857	0.0171919	-0.00684055	0.0348461	-0.0242456	-0.00625958
4030938	0.0392976	-0.02862	-0.00592664	-0.00336608	0.0226722	0.00931375	0.0197478	0.00141476	0.0336695	-0.01104
4030939	0.0655374	0.00608689	0.0223194	-0.0065263	-0.00659458	0.00353999	-0.013281	0.00311739	0.00207171	-0.0219544
4030940	0.0352673	-0.0155643	-0.000250913	0.0137363	-0.00589459	0.00756049	0.00476864	0.00725252	0.0100999	0.00334522
4030941	0.0623767	0.00203707	0.00764214	0.0069105	-0.00217532	0.0166029	-0.00792784	0.00867797	-0.0143538	0.0018777
4030942	0.0277487	-0.0222518	-0.0106677	0.00389241	-0.00303431	-0.0139966	0.00913049	0.00876743	0.0380464	-0.0167563
4030943	0.05676	-0.0238529	0.0246812	-0.010027	-0.00110917	0.0161139	-0.0157507	0.0072349	-0.0165735	0.00626658
4030944	0.0480151	-0.0320971	0.0104926	-0.00754138	0.010236	-0.0064324	0.00408718	-0.00308077	0.0019751	-0.00756619
4030945	0.0551993	-0.00843546	0.0161111	-0.00320844	-0.00991681	0.00923661	-0.00513969	0.00159443	-0.0220832	-0.00368528
4030946	0.0617704	0.000209854	0.014874	-0.00737611	-0.00695194	0.00345971	-0.0186106	0.00378887	0.0399556	-0.0154298
4030947	-0.0761813	0.00353409	-0.0358467	0.00854657	0.00778439	-0.00952956	-0.00918864	-0.00942884	0.0076238	-0.00955061
4030948	-0.0109299	-0.0340664	-0.0303197	-0.00723252	-0.0129819	-0.0182413	0.0324213	0.00606605	0.0128874	-0.00166321
4030949	0.0595865	-0.0123009	0.0138817	0.00670378	0.0122748	0.0226294	-0.0110752	0.00383025	-0.0215317	-0.00104519
4030950	0.0318596	-0.0237462	0.00951183	0.00309317	-0.0257823	-0.011791	-0.0224324	-0.00711969	-0.00328591	0.0136733
4030951	0.0358623	-0.0264887	0.0186199	-0.0120524	-0.0296185	-0.0197225	-0.0319114	0.00131316	-0.0292659	0.0141129
4030952	0.0393876	0.136726	0.0082331	0.0157237	-0.00305409	0.0112449	-0.00895834	-0.00710003	0.0132849	-0.0048894
4030953	0.0271497	-0.0326739	-0.00459068	-0.00190361	0.00289809	-0.0186287	0.0198249	0.00391269	-0.0341318	0.00245993
4030953A	0.0271497	-0.0326739	-0.00459068	-0.00190361	0.00289809	-0.0186287	0.0198249	0.00391269	-0.0341318	0.00245993
4030954	0.0464501	0.010007	0.016739	0.00387666	0.0240626	0.00549121	0.0113892	0.0155221	-0.00131477	-0.00648518
4030955	0.0459444	-0.0310212	0.00704658	0.00356539	0.00245779	0.00728652	0.0100538	0.00171546	0.00815165	0.00299455
4030956	-0.000859342	-0.0162463	-0.0260571	-0.0157386	-0.00986771	-0.0126996	-0.0034986	-0.00546303	-0.0101108	0.0079994
4030957	0.0480948	-0.00345282	-0.00478459	0.00501114	-0.0115183	0.00078423	-0.0188057	-0.0120051	-0.0112856	-0.00152395
4030958	-0.143592	0.0034024	0.00498492	-0.0457426	0.0260039	0.000260616	0.00199037	-0.0177627	-0.00390556	0.0261434
4030959	-0.00980136	-0.0224563	-0.0108645	-4.39624e-05	-0.00725159	-0.0118104	0.0178584	0.0100252	0.0108198	-0.0277807
4030960	0.0584745	-0.0102353	-0.000197586	-0.00504097	0.012527	0.00825711	0.017581	0.00442223	-0.00275745	0.00805108
4030961	-0.0214377	-0.00643007	-0.00855802	-0.00454833	-0.00782089	0.00412396	0.00197226	0.00413408	-0.0223678	0.00141276
4030962	0.045726	-0.0105655	7.9865e-05	0.0246905	-0.0111946	0.009299	0.00241992	0.00774843	0.0250999	0.0125979
4030963	0.0530184	-0.00925386	0.0237923	0.000306761	0.00891959	0.01669	-0.00668957	0.00252529	-0.010231	-0.000549453
4030964	0.0529791	-0.0181278	0.0141185	0.00814334	0.0193184	0.0143113	0.0286056	0.00224013	0.0179702	-0.00268822
4030965	-0.123699	-0.019612	-0.167113	0.00884806	0.0877764	-0.173444	0.0451508	0.831131	0.0986554	0.319539
4030965V1	-0.123435	-0.019602	-0.167199	0.0084373	0.0880213	-0.173768	0.0451757	0.830983	0.0988751	0.31946
4030965V2	-0.123173	-0.0199697	-0.166814	0.00863083	0.0882213	-0.173762	0.0449269	0.83171	0.0987547	0.319279
4030965V3	-0.123173	-0.0199697	-0.166814	0.00863083	0.0882213	-0.173762	0.0449269	0.83171	0.0987547	0.319279
4030966	0.0385441	-0.0236998	0.00293119	-0.00808681	-0.0108769	5.40542e-05	-0.00163987	-0.00886534	-0.0217184	-0.00535909
4030967	0.0145684	-0.0224155	-0.0144918	-0.00395738	0.0235779	-0.00983768	0.0172106	-0.00563127	-0.00740535	0.0142766
4030968	0.0513822	-0.0208734	0.00617733	-0.0170495	-0.00412886	-0.00927879	-0.0016493	-0.00910261	0.0128975	0.00598103
4030969	0.0504544	-0.0106484	0.0210805	-0.000998844	-0.000949446	0.0098995	-0.00194005	0.0113954	-0.0119694	0.00030171
4030971	0.0594885	0.0759165	0.0165352	0.00709286	-0.0138683	8.55961e-05	-0.0155645	0.00203476	0.019906	0.0124627
4030972	0.0497354	-0.0199527	0.0200943	-0.00467609	-0.00184854	0.00296426	-0.00148805	-0.00652959	-0.00915718	0.00818408
4030974	0.0495517	-0.0350975	-0.000335394	-0.00373133	0.0170309	0.00142275	0.0298252	0.0028804	-0.0049971	0.00643157
4030975	0.0640316	-0.023141	0.00378195	-0.00573208	0.0101184	0.0195719	0.00852452	0.018385	0.0375815	-0.00754919
4030976	0.0671668	0.0071704	0.0166388	-0.00194784	-0.012356	-0.000203903	-0.0305716	0.011807	-0.0157555	-0.013888
4030977	0.0439777	0.0339319	0.00795892	0.0035897	0.00593494	0.00435232	0.0247364	0.0117844	0.0208556	-0.00667975
4030978	0.0544981	-0.00487524	0.0011792	0.00188998	0.00903263	0.0153773	0.00608537	-0.019434	-0.00928166	-0.00993708
4030979	-0.0647483	0.000126142	-0.0290143	-0.0166573	0.0179076	-0.0237589	-0.0393855	-0.0310549	0.0159148	0.0311096
4030980	0.0635296	-0.0123221	0.0174219	0.0162912	0.00225287	0.00769915	0.00120419	0.00143289	0.0519528	-0.00651406
4030981	0.0636342	-0.000399928	0.0178734	0.00712742	0.00420719	0.00138894	0.000430993	0.00550818	0.0469167	-0.00191295
4030982	0.0503409	-0.00812997	0.00458638	0.00846788	0.0125794	0.0116042	0.00976407	0.00237402	0.00489722	0.0107471
4030983	0.0417274	-0.0183582	-0.00673074	-0.000270477	0.0202375	0.0160517	0.013371	0.0053823	0.00357898	0.000499352
4030984	0.0607399	-0.00566339	0.0199204	-0.000613298	-0.0182098	-0.0166664	-0.0153641	-0.00247771	-0.0132815	-0.00966645
4030985	0.0621007	-0.00707965	0.0141293	0.015715	0.0225175	0.0175088	-0.00304244	0.00967743	0.0230887	0.00792135
4030986	0.0478081	-0.000456936	0.0145466	-0.00599597	0.00709763	0.00930979	-0.0144191	0.00580693	-0.0123329	-0.00460598
4030987	0.0224259	-0.0173001	-0.00312897	-0.00952245	-0.00263135	-0.0149912	0.0247965	-0.0027432	0.0370684	-0.00585562
4030988	0.0741219	-0.02293	0.0163315	0.0120683	-0.0170707	0.0177421	0.00128986	0.00291948	0.0213088	-0.0113475
4030989	0.0400092	-0.0303356	0.00225101	-0.00267632	-0.00810831	-0.00811533	0.0090673	-0.011963	-0.0120273	0.00912836
4030990	-0.000189157	-0.00759674	-0.0109547	-0.0112928	-0.0223459	-0.0153433	-0.0111996	0.00940613	-8.2811e-05	0.0105061
4030991	0.0440521	-0.0261146	0.0121368	0.0124116	0.0121259	0.00761549	0.0201225	0.0193027	-0.00309366	0.0114722
4030992	0.0462212	-0.0102395	-0.00012641	0.0243937	-0.0112327	0.00911573	0.00298167	0.00739252	0.0250356	0.0123038
4159588086_A	0.0402939	-0.0135699	0.00433174	-0.00392989	-0.0187326	-0.00243765	0.00500544	0.00382285	-0.0118068	0.0105765
4159588086_B	0.0564545	-0.0105514	-0.00140489	0.00590274	-0.0456583	-0.00877532	-0.00502412	-0.0121882	-0.00177314	-0.00551769
4159588297_A	0.0228182	-0.0146488	-0.00359941	-0.00764862	-0.0186109	-0.0140092	0.00668553	0.00930768	0.00708976	0.00494885
4159588297_B	0.0549776	-0.000918412	0.0324885	-0.011078	-0.00353659	0.0212658	-0.0201251	0.0179149	-0.0268562	-0.0190492
4159588392_A	0.0526867	-0.0100857	0.0171039	0.0054483	-0.0148925	0.0253007	-0.00296239	0.011482	0.0134809	-0.00240336
4159588392_B	0.00988276	-0.0168512	-0.0231918	0.00356025	0.00606341	-0.0149557	0.0196926	-0.0150309	0.00539024	0.0265563
4159588416_A	-0.232431	0.0349067	-0.0250555	-0.0284071	0.0019463	-0.00310215	0.0238135	0.0110624	-0.0149677	-0.0161997
4159588416_B	-0.00839773	-0.0189914	-0.0365387	0.00160001	-0.0218044	-0.0320865	0.019032	0.0155865	0.0287842	-0.0194614
4159588417_A	0.0430052	-0.016166	0.00481818	-0.00494542	0.00520408	0.00681641	-0.00794688	0.0185174	0.0156541	-0.027215
4159588417_B	0.0523135	-0.0142333	-0.00463823	-0.00377069	0.00280595	-0.000392154	0.0133486	-0.00627716	0.0145128	-0.0172105
4159588431_A	0.0201766	-0.0156393	-0.00810097	0.00870785	-0.00651418	-0.0120626	0.0125506	0.0120854	0.0158393	-0.00885682
4159588431_B	0.0593913	-0.028237	0.0229289	-0.0102756	-0.00870346	0.0171133	-0.023507	0.00544192	-0.0133136	0.00458389
4159588644_A	-0.212739	0.0200813	-0.0567498	-0.0277531	-0.00826177	0.00100204	-0.0176806	0.0112755	-0.021622	-0.0229684
4159588644_B	0.0367651	-0.0219409	-0.0118882	0.00103795	-0.0146047	-0.010433	-0.00421117	0.00703481	0.00250764	-0.0140009
4159588645_A	0.0173981	-0.0147821	-0.023933	0.00553557	-0.0100664	-0.0265835	0.0179111	-0.00165563	-0.00626544	-0.0122099
4159588645_B	0.000289656	-0.0116775	-0.0174712	-0.00165304	-0.0200184	-0.0151149	-0.00523825	-0.00831351	-0.0228593	0.00583325
4159588678_A	0.0679838	0.0200085	0.00481978	-0.00724503	0.00658504	0.00166537	-0.00905148	0.0106697	-0.021646	0.00362993
4159588678_B	0.043237	-0.0310571	0.00376738	7.9347e-05	0.000724153	0.00083848	-0.00315692	-0.00132966	0.00579393	-0.00229566
4159588694_A	0.0277588	-0.0143354	-0.0108377	-0.00268686	0.0131852	-0.0106775	0.0131665	-0.000922645	0.00020997	-0.0193258
4159588694_B	0.0385373	-0.0281303	-0.000940564	0.0147708	-0.0121185	-0.0114781	0.0160423	-0.0122656	0.00217896	0.0109367
4159588737_A	0.0104564	0.0499601	0.0128177	-0.00971052	-0.0249469	-0.00723889	-0.0194556	-0.00289876	-0.00663396	0.00494014
4159588737_B	0.0381875	0.000379627	0.0097419	-0.0103474	0.0034265	0.00534568	0.000581377	0.00372577	-0.0114118	-0.00840594
4159588752_A	0.0283602	-0.0146358	-0.00836322	-0.00517295	0.00526909	0.00421614	0.0112231	-0.00884178	0.0194111	-0.00788692
4159588752_B	-0.105557	-0.0119236	-0.0286886	0.000546708	-0.0147702	0.00578232	0.00593629	0.0110781	0.00701453	0.00395303
4159588824_B	0.00987245	-0.0356736	-0.0193627	0.00507251	-0.0109865	-0.0133288	0.00693588	-0.0079039	-0.022821	-0.00244104
4159588825_A	0.0403267	-0.0220001	-0.0195197	-0.00937891	0.00123282	-0.00204857	0.0142931	-0.00172168	-0.00183824	0.0189947
4159588825_B	0.0731111	-0.0421878	0.022804	-0.0139017	0.00632833	0.0167459	0.0120406	-0.010938	-0.0294064	0.00430203
4159588826_A	-0.113548	-0.02594	-0.0748141	-0.000319796	0.070924	-0.000277487	-0.0598148	-0.0318657	0.00804604	0.0479666
4159588826_B	0.0690536	-0.0151023	0.023467	0.00537163	-0.0243555	0.0028573	-0.0157177	-0.0110988	-0.0191623	0.00345349
4159588837_B	0.033497	-0.0176971	0.000356226	0.000446283	0.00202698	-0.00506983	-0.00478712	-0.0100693	-0.0243675	0.00095734
4159588856_A	0.0217452	-0.0140612	-0.00474227	0.00650953	-0.0183202	-0.0205949	0.00400986	-0.0172281	0.0129005	0.00894988
4159588856_B	0.0467706	-0.0163046	-0.00850282	0.00763382	0.00229388	0.0171001	0.0159933	-0.00189976	-0.0187806	0.00443511
4159588868_A	0.0168906	-0.0195707	-0.0143496	0.000580268	-0.0030888	-0.00931915	-0.0105154	0.0230211	0.0196874	-0.032154
4159588868_B	-0.00843503	-0.0358513	-0.0278355	0.00471427	-0.0044023	-0.00516352	0.02361	0.00202858	0.00422868	0.00367793
4159588877_A	-0.0796304	-0.0267093	-0.0349931	-0.00198219	-0.0225279	-0.0093918	-0.00773453	0.0178875	0.014085	-0.000568194
4159588877_B	-0.00765963	-0.0331359	-0.0397023	0.0159601	0.00650047	0.000915532	0.0401343	-0.017279	-0.0305374	-0.00121147
4159588898_A	0.010196	0.00169891	-0.00428647	0.00073679	0.00955937	-0.00788851	0.00227847	0.00970638	0.00612015	-0.0100988
4159588898_B	0.0411212	-0.0142874	-0.00288628	-0.00486951	0.00976823	-0.000179057	0.0107236	-0.00935405	0.0188284	0.00440156
4189242360_A	-0.516712	-0.0337269	0.0925491	0.133952	0.0155093	-0.0194891	-0.019926	0.0107591	0.00262499	-0.00711852
4189242360_B	-0.534641	-0.0391443	0.090094	0.123925	0.019625	-0.0278558	-0.0107707	0.0117098	-0.0131858	0.00388397
4189242403_A	-0.530508	-0.0277648	0.0821629	0.129504	0.00439071	-0.0279831	-0.0234893	-0.00031727	0.00785725	-0.0193686
4189242403_B	-0.535861	-0.0340862	0.0798619	0.124725	0.0091649	-0.0182918	-0.0149447	-0.00455406	0.0129272	-0.0104945
4189242404_A	-0.526473	-0.0403643	0.0679609	0.105505	0.0168423	-0.0356068	-0.0215204	0.0118328	0.0161276	0.00253997
4189242404_B	-0.548644	-0.0272922	0.10205	0.150558	0.0299954	-0.0380678	-0.0112393	0.00435126	0.00450216	-0.021288
4189242429_A	-0.531051	-0.0400227	0.107524	0.146061	0.0267193	-0.0175139	-0.0290575	0.00760322	-0.00513467	-0.0189179
4189242429_B	-0.544093	-0.0339596	0.0910856	0.151308	0.00449117	-0.017316	-0.0261276	0.00152685	0.0230443	0.00469633
4247625673_A	-0.517922	-0.0295391	0.0823179	0.112867	0.00930243	-0.0299956	-0.0196954	0.0106237	-0.00433641	-0.0135358
4247625673_B	-0.533196	-0.0376957	0.0942067	0.130614	0.0029651	-0.0205007	-0.0167699	-0.00130873	0.00305267	-0.0110996
4247625674_A	-0.542195	-0.0304861	0.100315	0.145147	0.0180701	-0.0164284	-0.00523584	-0.0016545	-0.00911223	0.0115898
4247625715_A	-0.452426	-0.0259339	0.0756468	0.108287	0.0110159	-0.0394461	-0.0156546	0.0096181	0.0104672	-0.0355849
4247625715_B	-0.495072	-0.0258819	0.0960224	0.131429	0.00663783	-0.0422372	-0.017467	0.00816952	-0.0233384	0.00806201
4247625716_A	-0.531784	-0.0345715	0.0968577	0.15074	0.0222469	-0.032028	-0.0248513	0.0109605	-0.0104778	-0.000871466
4247625716_B	-0.550721	-0.0312105	0.0893461	0.135932	0.0268632	-0.0129276	0.00276425	0.00658702	-0.00665153	0.00939837
4247625717_B	-0.542399	-0.0259859	0.10484	0.119368	0.0198901	-0.0304873	-0.0274037	0.0222482	-0.0173044	-0.00511119
4247625785_A	-0.542474	-0.0353072	0.117919	0.145465	0.021327	-0.0417641	-0.0184842	0.0117764	-0.000559174	0.0102058
4247625785_B	-0.553669	-0.0317816	0.121564	0.134193	0.0116469	-0.0481596	-0.00981345	0.005549	-0.00930289	-0.00209575
4247625878_B	-0.549133	-0.0283449	0.0812093	0.12338	0.0123538	-0.0484071	-0.00945225	0.0160597	-0.0233743	-0.00416135
4252441358_A	-0.528641	-0.0391424	0.0952421	0.117593	0.0215565	-0.0420399	0.00247346	-0.00384303	-0.0248829	-0.0037426
4252441358_B	-0.487147	-0.0227078	0.0867186	0.118244	0.0313191	-0.00939222	0.0015446	0.0114493	-0.00631668	-0.0182722
4252441455_A	-0.544545	-0.0350146	0.103191	0.142636	0.0121182	-0.029352	-0.0106999	0.000128413	-0.0152879	-0.0151255
4252441455_B	-0.542899	-0.0285829	0.0926507	0.141077	0.0162916	-0.042839	-0.0147832	0.00651943	-0.0185078	-0.00834535
4252441456_A	-0.532551	-0.0258308	0.0951223	0.140916	0.0171841	-0.0394006	-0.00811285	-0.00344249	0.00727809	-0.0212028
4252441457_A	-0.523852	-0.0179797	0.0847677	0.0955913	0.0085917	-0.0344393	-0.0186833	-0.00249969	-0.00940478	-0.00375293
4252441457_B	-0.488752	-0.0256013	0.0719742	0.136068	0.00432068	-0.0288221	-0.0242131	-0.00585968	-0.000742454	-0.00220836
4252441491_A	-0.499498	-0.0424757	0.0840163	0.125041	0.0088705	-0.0154054	-0.0236533	0.0143685	-0.0178146	0.00794493
4252441491_B	-0.531371	-0.0346211	0.0999977	0.12401	0.017614	-0.0369267	-0.0248195	0.0079816	0.00507506	-0.0263206
4252441590_A	-0.550867	-0.0421317	0.101552	0.140861	0.0269813	-0.026266	-0.0200992	0.0215426	-0.00221059	0.00523771
4252441590_B	-0.550496	-0.0292814	0.0935828	0.143581	0.013061	-0.0531878	-0.0238271	0.00146813	-0.00654247	-0.0196701
4252441591_A	-0.497152	-0.0354514	0.0914478	0.121479	0.00766185	-0.0299351	-0.00475354	-0.00048631	-0.00114187	-0.0199932
4252441591_B	-0.483874	-0.0199531	0.0764233	0.118098	0.0143409	-0.0443232	-0.025444	5.71098e-05	-0.00582406	-0.00606585
4252441596_A	-0.53149	-0.0373607	0.0920753	0.146228	0.015797	-0.0342888	-0.0154813	0.0245924	0.00093481	-0.0102266
4252441596_B	-0.540379	-0.0329946	0.0900725	0.0337196	-0.00991339	-0.027925	-0.00365402	-0.0117337	-0.0214652	-0.00745024
4252441599_A	-0.545386	-0.0368355	0.0731065	0.107278	-0.00215824	-0.0354327	-0.000323034	-0.00464981	0.00217518	-0.0067758
4252441599_B	-0.541919	-0.0347479	0.105883	0.131262	0.0287619	-0.0233252	-0.0110714	0.00580979	0.000765337	0.00039448
4252441600_B	-0.532525	-0.0475774	0.0801883	0.123506	0.00680302	-0.0309599	-0.01835	-0.00158586	0.00413068	-0.013684
4252441601_A	-0.55377	-0.0320462	0.0826161	0.104761	0.0202341	-0.0252338	-0.0182281	0.00243767	0.00143607	-0.0271085
4252441601_B	-0.521293	-0.0287624	0.0559251	0.0933626	-0.0119611	-0.00886729	0.00212055	0.00733187	-0.0119324	0.00880973
4252441619_A	-0.490799	-0.0331289	0.0821781	0.102359	0.0125277	-0.0485467	-0.0161878	0.00109276	-0.0100761	-0.00896962
4252441619_B	-0.549279	-0.0320671	0.110207	0.143554	0.0285288	-0.0328588	-0.0180021	-0.00651571	0.00773494	-0.0164344
4252441651_B	-0.369791	0.0174799	0.0290525	-0.0742872	0.000381584	-0.0165633	0.0127465	0.00406847	0.00464142	0.0144171
4252441653_A	-0.374333	0.012836	0.0408968	-0.074589	0.000753369	-0.000793378	0.0322254	0.00876685	0.00387068	0.0104121
4252441653_B	-0.352646	0.0214801	0.0316731	-0.064446	-0.0115868	-0.00881447	0.0116863	0.00391249	-0.00701291	-0.00161572
4252441715_B	-0.358606	0.0205004	0.0423126	-0.0719579	0.00856684	0.00881909	0.0194577	0.0227145	-0.00524784	0.0150306
4257735210_A	-0.329926	0.0301851	0.0127664	-0.072127	-0.0107279	-0.00833051	0.0103873	0.00383551	-0.004362	0.00802137
4257735210_B	-0.328026	0.0218712	0.0341425	-0.0649217	-0.00869506	0.000858375	-0.00613367	-0.00471734	-0.00104207	-0.00978664
4257735223_A	-0.508597	-0.00619031	0.0673148	-0.0840281	-0.00173816	-0.00238817	0.022209	-0.0191717	0.0178526	0.00830699
4257735223_B	-0.379607	-0.0106142	0.0464915	-0.0643618	0.00511424	0.0250058	0.0179464	-0.0026099	0.00287187	0.0148375
4257735224_A	-0.498227	0.00410443	0.0561571	-0.0952821	0.00545658	-0.00554806	0.000174652	-0.00775103	-0.00427149	0.0262833
4257735224_B	-0.494917	-0.011493	0.066592	-0.0584612	0.0113786	0.00456802	0.014998	-0.000596366	-0.000925861	0.000494893
4257735225_A	-0.365963	0.0270409	0.0315756	-0.0749067	-0.0083132	-0.0204552	0.00204767	-0.000136123	0.00811804	0.0182691
4257735225_B	-0.329117	0.0300508	0.0136739	-0.0615718	0.0106135	0.00788228	0.0299799	0.0130261	0.0168995	-0.0118893
4257735229_A	-0.491198	-0.00753922	0.0494679	-0.0938066	0.00424552	-0.00572035	0.0217822	0.0024241	0.0257004	0.00124598
4257735230_A	-0.486447	-0.00787742	0.0493033	-0.0903147	-0.0131888	0.0156944	0.00549573	0.00153703	0.00239564	0.015899
4257735230_B	-0.428551	0.00998945	0.0633253	-0.0775132	-0.00972792	-0.0087346	0.0180662	-0.00363034	-0.00272419	0.00425773
4257735231_A	-0.496646	-0.0121978	0.0603911	-0.0741914	0.00652114	0.00344408	0.00542114	0.00215222	0.0145193	0.00831007
4257735231_B	-0.496947	-0.0152692	0.0552733	-0.0764661	7.26202e-05	0.00773584	0.0242516	0.00530166	0.0404637	0.0062295
4257735262_A	-0.510976	-0.00745556	0.0702273	-0.0820529	0.0139624	0.00916121	0.0202373	0.0125145	0.0227582	-0.0024801
4257735262_B	-0.493932	-0.0150245	0.065631	-0.0676066	0.0159177	-0.00752749	0.0254612	-0.0136757	-0.0131857	0.0147103
4257735264_B	-0.491495	0.00267922	0.070738	-0.0839186	-0.00467355	0.00225782	0.0205874	0.00421856	0.000287811	-0.00695525
4257735304_A	-0.320951	0.0417301	0.0328149	-0.0527005	0.00660474	-0.0126249	0.0119925	-0.00293355	-0.00151305	0.014485
4257735304_B	-0.322472	0.0206548	0.0381854	-0.0481523	-0.0101644	-0.0125888	0.0033593	0.00191511	-0.0211114	-0.00454478
4257735306_A	-0.357908	0.0159109	0.0465864	-0.0593822	-0.0175393	-0.0176257	0.00632808	0.00618821	-0.0119019	0.00536064
4257735306_B	-0.334057	0.00926235	0.0272486	-0.0747839	-0.00383666	-0.000174733	-0.00224089	0.00615442	0.00847497	0.0185678
4257735316_A	-0.351772	0.029022	0.0342914	-0.0572489	-0.00926388	-0.0161153	-0.0012806	0.00899367	0.013036	0.00349328
4257735316_B	-0.351871	0.0197865	0.0400053	-0.0639722	0.0173623	0.00444436	0.0178279	0.00187103	-0.00315079	-0.0176825
4257735317_A	-0.35568	0.0333479	0.046582	-0.0529448	0.0229449	0.000276572	0.0253536	0.00315298	-0.0130875	0.0082429
4257735317_B	-0.260043	0.0654173	0.0173301	-0.0609555	-0.00300324	-0.0196376	0.00151738	-0.00454836	-0.00524937	-0.00611328
4257735318_A	-0.326338	0.0296628	0.041285	-0.0651088	0.0117957	-0.00297392	0.00437177	0.0158943	-0.0204324	0.00402952
4257735318_B	-0.33481	0.0252727	0.0382574	-0.0663235	-0.00556735	0.0131218	0.0196929	9.05778e-05	0.000959875	0.013834
4257735359_A	-0.345487	0.02598	0.0402316	-0.0785232	0.0236549	-0.0110275	0.0168631	-2.44676e-05	0.0270055	-0.000418906
4257735359_B	-0.381593	0.0270027	0.0422858	-0.0624195	0.0254933	-0.013495	0.0105405	0.00350349	-0.0232909	0.00726284
4257735504_A	0.0245814	-0.033407	-0.0200622	-0.00822701	-0.0320849	-0.0374557	-0.00604281	-0.0100447	-0.0284907	0.00722568
4257735504_B	0.010646	-0.0360409	-0.0187849	0.00373743	-0.0034576	-0.0191215	0.0247198	-0.0142848	0.0165499	0.00629138
4257735530_A	0.0126188	-0.0269906	-0.00984126	0.00254261	-0.00301053	-0.0266585	0.0382966	-0.0178503	0.0236659	-0.00723156
4257735530_B	-1.23339e-05	-0.0307805	-0.0217106	0.00137154	-0.0320948	-0.0263057	0.0162456	-0.0215771	0.00989552	-0.0129504
4257735538_A	0.01328	-0.0399425	-0.0232661	0.00167399	0.00823903	0.0128172	0.0373859	-0.0138331	-0.0223745	-0.0159727
4257735538_B	-0.00167521	-0.022311	-0.0283093	0.00741586	0.00205388	-0.0166939	0.0313388	-0.00616523	-0.0118791	0.0132637
4257735539_A	-0.0057418	-0.0293923	-0.0124183	-0.00400791	-0.00240453	0.0111762	0.0525138	-0.00965976	-0.0147261	-0.000547402
4257735539_B	0.000565895	-0.0291302	-0.0370092	-0.00828133	-0.0187611	-0.0250266	0.0151665	-0.000761206	-0.00280119	0.0121861
4257735578_B	-0.330436	0.0315767	0.0300401	-0.0516067	-0.0104557	-0.0199031	0.0111674	0.00854377	-0.00369844	0.00360082
4257735582_A	-0.208011	-0.0183242	0.0352035	-0.0480508	0.000530912	-0.00415622	-0.00692119	0.00600098	-0.00949018	0.0111548
4257735582_B	-0.501709	-0.00948341	0.0701416	-0.0838542	-0.0047226	-0.0224175	0.0287862	-0.00647719	0.0164637	0.00919708
4257735595_A	-0.501502	-0.0141516	0.0521493	-0.0507096	0.00902282	0.00332668	0.0210455	0.0159904	-0.00300688	0.00759398
4257735595_B	-0.498933	-0.00908845	0.0702058	-0.0656291	0.00657451	-0.000976396	0.00969827	0.00252473	0.0148632	-0.00478157
4257735597_A	-0.352399	0.0268592	0.0251493	-0.0667315	0.00912676	-0.0114554	-0.0130372	0.000710846	-0.00891963	-0.0101875
4257735597_B	-0.33161	0.0227627	0.0180769	-0.0571113	-0.00724751	-0.00392513	0.00896724	-0.00476104	-0.00714064	-0.00872263
4257735598_A	-0.319061	-0.0120298	0.0235214	-0.0583496	-0.0218702	-0.0152611	0.0204312	-0.00127761	-0.00715806	0.0141212
4257735598_B	-0.402114	0.0136816	0.0540014	-0.0762298	-0.0150326	0.00753981	0.00993107	0.000824455	0.0199538	-0.0247542
4257735599_A	-0.491638	-0.00249234	0.0678586	-0.0789489	0.0088868	-0.0114773	0.0280318	-0.000917512	-0.0045594	0.00200638
4257735599_B	-0.510879	-0.00515308	0.0651817	-0.0880835	-0.00633701	0.0096493	0.0136564	0.00695193	0.0140457	0.0054486
4257735600_A	-0.502471	-0.0076118	0.050651	-0.0610675	-0.0116027	0.0188037	-0.00276974	0.0183875	0.0213886	0.0133122
4257735600_B	-0.514845	0.000965734	0.0807869	-0.0905416	-0.00340018	-0.010536	0.0290102	-0.00923376	0.0102149	0.00692301
4257735607_A	-0.288572	0.0352257	0.0304204	-0.0559703	0.00444087	0.00596554	0.0343349	0.00886962	-0.0154852	0.00664347
4257735607_B	0.0460603	-0.0265928	-0.010622	0.000923167	-0.000728183	0.0057507	0.0189073	-0.00814425	0.0247074	-0.00517708
4257735608_A	-0.315841	0.0345164	0.0286883	-0.044478	0.00668096	0.00396024	0.0114036	0.0168098	-0.00582422	0.00362825
4257735608_B	-0.323879	0.0323535	0.0328432	-0.0603704	-0.00208885	-0.00270551	0.00316718	0.00234496	0.015383	0.0110483
4257735609_B	0.0299582	-0.0314655	-0.0111832	0.000358033	-0.000420083	-0.00599407	0.017989	0.00670902	0.00535593	-0.0134886
4257735613_A	0.0290017	-0.00848647	-0.0132589	0.0127139	-0.00996805	-0.0131319	0.00773184	-0.00839578	0.015199	-0.0157349
4257735614_A	0.0144283	-0.0387239	-0.0224202	0.0145297	0.0223096	-0.00324115	0.0275877	-0.00408325	-0.0166665	-0.00384143
4257735614_B	-0.00944493	-0.021469	-0.0264544	-0.00853015	0.00258272	0.00268488	0.0455952	-0.00260978	0.0341872	0.000945685
4257735622_A	-0.0189787	-0.0223735	-0.0295301	-0.00842894	-0.00892892	-0.0424784	0.0276965	-0.00748524	0.00256628	-0.00817406
4257735622_B	-0.0397203	0.0176722	0.00706339	-0.00535223	0.00193757	0.0180581	-0.00219244	0.00156262	-0.0083712	-0.00144775
4257735639_A	0.0411039	-0.0139458	0.00914316	-0.00373733	-0.00823015	-0.00172308	-0.000170164	0.003531	-0.00350455	-0.00496872
4257735639_B	0.0152745	-0.0396144	-0.0270208	0.00733908	-0.00815318	-0.0326045	0.00917021	-7.46618e-05	-0.0156073	-0.0212026
4257735651_A	0.00554357	-0.0305643	-0.0273491	-0.0019425	0.00267016	-0.0170269	0.0266303	-0.00230679	0.00378675	-0.01547
4257735651_B	0.0339311	-0.0102724	-0.0123185	0.00485817	0.0144275	0.0103721	2.88269e-05	0.0173813	-0.0285396	0.0128026
4257735662_A	-0.493709	-0.0161206	0.0618653	-0.0780127	0.000715288	-0.00360854	0.00385777	-0.00508242	-0.00594479	-0.00635936
4257735662_B	-0.255939	-0.0292373	-0.0176059	-0.00812174	0.0275233	0.0114482	0.0115889	-0.00955718	0.018079	0.0138737
4257735663_A	0.0351436	-0.0310617	-0.00232615	-0.0125712	-0.00823832	-0.00759984	0.0133467	-0.00219052	0.00122085	-0.00234108
4257735663_B	0.0305728	0.0210528	-0.00151723	0.0081957	0.0243602	0.00742022	0.0260034	0.0206433	-0.0203839	-0.00180226
4257735664_A	-0.495349	-0.0104258	0.0484574	-0.0888127	-0.00556634	-0.00491964	0.0225656	-0.00155432	0.00717887	0.0231344
4257735664_B	-0.506966	-0.0216881	0.0690843	-0.0756152	-0.00613837	-0.00394101	0.0158621	-0.0140125	0.00341385	0.00844373
4257735669_A	-0.499168	-0.00962565	0.0624742	-0.0942715	-0.0180711	-0.00150693	0.00673104	-0.00114298	0.0110647	0.0147508
4257735669_B	-0.520682	-0.00132641	0.0674325	-0.0781371	0.00593565	-0.0301473	0.0129537	0.00987045	0.00112457	0.0020615
4257735685_A	-0.513427	-0.0094425	0.0659853	-0.108339	-0.0167643	0.000635972	0.0191867	0.00763773	-0.00376035	0.0189204
4257735685_B	-0.494936	0.00127	0.0650586	-0.0800521	0.00849476	0.000333565	0.0155756	0.00476708	0.00211496	0.0208926
4257735686_A	-0.511019	-0.00451251	0.0568542	-0.057226	-0.0134685	0.000651963	0.00929652	0.00180119	0.0184423	0.0160508
4257735686_B	-0.498522	-0.00639778	0.0622404	-0.068751	0.0181437	0.00326852	0.0273927	0.0198339	0.00681445	0.0229829
4257735687_A	-0.521251	-0.0093478	0.0661692	-0.0861305	-0.00482673	-0.00955593	0.0134111	0.00434212	0.0107928	-0.00763886
4257735687_B	-0.492168	-0.0115587	0.0578615	-0.0735058	0.00564647	-0.00692599	-0.00119168	-0.00368037	-0.00778926	0.0224792
4257735688_B	-0.319698	0.0229045	0.0413384	-0.0810139	-0.00280225	-0.0191791	0.00233803	0.00392062	0.0140996	-0.0115251
4257735689_A	-0.349576	0.0138793	0.0461882	-0.0714152	-0.00735096	-0.0156488	0.00575331	-0.00167715	-0.000335542	0.00857855
4257735689_B	-0.328851	0.0297605	0.0114228	-0.0660846	0.00330739	0.00263113	0.0363152	0.00421722	-0.0244402	-0.00194618
4257735690_A	-0.33472	0.0278443	0.03462	-0.069234	-0.00957479	-0.00376954	0.00662529	-0.0044615	-0.0139932	0.0170686
4257735690_B	-0.336664	0.0255512	0.0382053	-0.0772425	-0.00247512	-0.0194033	-0.00782463	0.00699416	-0.000939626	0.000362622
4257735734_A	-0.350755	0.0233458	0.0150506	-0.0703322	-0.0168886	0.00349356	0.0103589	-0.00374441	0.00683158	-0.00131532
4257735734_B	-0.312881	0.0152362	0.0376055	-0.0682162	-0.00392128	0.000591375	0.00745454	0.0155295	0.0257665	0.000473003
4257735735_A	-0.502492	-0.0135097	0.0712013	-0.0872951	0.00759669	0.000699656	0.025135	-0.00247466	-0.0105854	0.000465186
4257735735_B	-0.363406	-0.0105586	0.0283905	-0.0616347	-0.0119921	-0.00839387	0.00767346	-0.0022938	0.00473702	0.00275448
4257735745_A	-0.500497	-0.0157003	0.0666285	-0.0730292	-0.0109376	-0.0077486	0.0131239	0.0158809	0.0164933	0.00318094
4257735745_B	-0.438865	-0.0148821	0.0583098	-0.0807973	-0.00782625	-0.0151349	-0.000649947	0.00689283	0.00363266	0.00432599
4257735746_A	-0.479843	-0.0132465	0.0622577	-0.0555714	-0.0119444	-0.00543407	0.0093706	0.0137928	-0.0069155	0.0222426
4257735746_B	-0.491385	-0.00558225	0.0573269	-0.0686117	-0.0168481	-0.00127741	0.00813822	-0.0114358	0.0119319	0.0162233
4257735747_A	-0.503473	-0.00564695	0.0769131	-0.0711351	0.0117535	-0.0167311	0.0254988	-0.00164869	0.0120132	0.0182967
4257735747_B	-0.504228	-0.0053926	0.0672844	-0.0793922	-0.00626975	-0.00886647	0.0162725	-0.00251833	-0.000960986	0.00467845
4257735763_A	-0.542946	0.010627	0.0996986	-0.196549	-0.000140558	-0.0193563	0.0346602	0.0144707	0.0202973	0.0173908
4257735763_B	-0.547317	-0.00128943	0.106527	-0.186923	0.0140688	-0.0230529	0.0345088	0.0111453	0.0129064	0.0160324
4257735764_A	-0.54685	0.0127315	0.0972674	-0.1983	0.00601164	0.00812076	0.0311189	-0.000754306	0.00178896	0.00374118
4257735764_B	-0.564511	0.00284919	0.107787	-0.184225	0.0253412	-0.020959	0.0189572	-0.00315743	0.0147306	0.0276413
4257735765_A	-0.540478	0.0100682	0.108133	-0.18402	0.00253973	-0.0189606	0.0178529	-0.000278899	-0.0158391	0.00616079
4257735765_B	-0.543337	0.0109531	0.104889	-0.186841	0.0189691	-0.0203189	0.0240208	0.0048589	0.00748915	-0.00210997
4257735772_A	-0.345158	0.0151288	0.0329769	-0.0658454	-0.0126268	-0.01089	0.00340159	-0.00147777	-0.0124409	0.000907288
4257735772_B	-0.302379	0.0275352	0.0171832	-0.0556529	-0.00500683	-0.000258994	0.00550293	-0.00502604	0.0256002	0.00421623
4257735773_B	-0.360404	0.0209868	0.0371546	-0.0601718	-0.011251	-0.0177114	0.000307291	-0.0124231	0.024337	0.00283541
4257735779_A	-0.339917	0.0265229	0.0417779	-0.0547231	0.00894917	0.00393349	0.0109643	0.00344181	-0.0111596	0.0137875
4257735779_B	-0.136519	-0.00782014	0.018983	-0.0405703	0.000512034	-0.0117556	0.0115214	-0.0133761	-0.00357368	0.017112
4257735780_A	-0.331689	0.0184045	0.0324176	-0.0709642	-0.0140102	-0.0095446	0.00170495	-0.0011274	-0.00510794	-0.00164663
4257735780_B	-0.33188	0.0305026	0.0268918	-0.0571785	-0.00161475	-0.0150361	-0.00315696	-0.00539705	-0.00947031	0.0144922
4257735802_A	0.031655	-0.0352876	-0.00152888	0.0221003	-0.00326707	-0.0103821	0.0109915	-0.00540631	-0.00451327	0.0129168
4257735802_B	0.0114897	-0.0275815	-0.0226325	0.00600043	-0.00162157	-0.00385688	0.0432128	-0.00782403	0.0109743	0.00135654
4257735807_A	-0.496136	-0.00271598	0.0645542	-0.0775352	0.00489111	-0.00928201	0.0197782	0.00175983	0.00370342	-0.000261754
4257735807_B	-0.492727	-0.0124909	0.0582077	-0.0858102	0.000466091	0.00316414	0.0128892	0.00233087	-0.00155497	0.0317136
4257735829_A	0.00958678	-0.019902	-0.0338818	0.026807	0.00692279	0.00229854	0.0358361	-0.0108841	-0.00789957	0.01849
4257735829_B	0.0015352	-0.0355999	-0.0208364	-0.00773647	-0.0111222	-0.0491495	0.0392242	-0.0260923	-0.0102507	0.0027776
[truncated: 11,211 more rows]
